# Supplementary material for: Impact of host age on viral and bacterial communities in a waterbird population
Source: ISME J. 2022 Nov 1;17(2):215–26. doi: 10.1038/s41396-022-01334-4 (PMC9860062; doi:10.1038/s41396-022-01334-4)
Supplement: Supplementary file 25 — Supplementary Table 1 [file 41396_2022_1334_MOESM25_ESM.xlsx]

## Sheet: Picorna-like
						Highest Group						Second Highest Group				Discriminant Scores						Test dataset
Accession number	Family/taxa	Species	Phylogenetic_assignment	Phylogenetic consistent with compositional		Predicted Group	P(D>d | G=g)		P(G=g | D=d)	Squared Mahalanobis Distance to Centroid		Group	P(G=g | D=d)	Squared Mahalanobis Distance to Centroid		Function 1	Function 2
							p	df													Known/predicted hosts
MW588039	Unclassified-Picornavirales	Bivalve RNA virus G5 - NCBI:txid1926968	Diet	Yes	2326	Invert	0.564	2	1	1.145		Vertebrate	0	23.769		-3.585	-1.423				Invert.	Plant	Vertebrate
MW588043	Caliciviridae	Goose calicivirus - NCBI:txid1493858	Vertebrate	Yes	2368	Vertebrate	0.768	2	0.995	0.527		Plant	0.005	11.286		1.99	-1.18			Invert.	41	1	2
MW588044	Picornaviridae	Goose picornavirus 1 - NCBI:txid2079465	Vertebrate	Yes	2327	Vertebrate	0.07	2	0.842	5.31		Plant	0.158	8.651		2.894	0.279		Compositional assignment of host	Plant	0	109	4
MW588045	Picornaviridae	Goose picornavirus 1 - NCBI:txid2079465	Vertebrate	No	2312	Plant	0.023	2	0.831	7.584		Vertebrate	0.169	10.776		3.076	1.379			Vertebrate	1	7	112
MW588048	Picornaviridae	Melegrivirus A - NCBI:txid2170004	Vertebrate	Yes	2328	Vertebrate	0.505	2	0.88	1.366		Plant	0.12	5.351		1.538	-0.233
MW588049	Picornaviridae	Melegrivirus A - NCBI:txid2170004	Vertebrate	No	2313	Plant	0.224	2	0.542	2.99		Vertebrate	0.458	3.327		1.475	0.439
MW588050	Picornaviridae	Melegrivirus A - NCBI:txid2170004	Vertebrate	Yes	2314	Vertebrate	0.463	2	0.861	1.542		Plant	0.139	5.184		1.576	-0.167				Known/predicted hosts
MW588051	Picornaviridae	Melegrivirus A - NCBI:txid2170004	Vertebrate	Yes	2315	Vertebrate	0.351	2	0.899	2.096		Plant	0.101	6.461		2.046	-0.141				Invert.	Plant	Vertebrate
MW588052	Picornaviridae	Melegrivirus A - NCBI:txid2170004	Vertebrate	Yes	2316	Vertebrate	0.712	2	0.969	0.679		Plant	0.031	7.55		1.683	-0.651			Invert.	93.2	2.3	4.5
MW588053	Picornaviridae	Melegrivirus A - NCBI:txid2170004	Vertebrate	Yes	2317	Vertebrate	0.611	2	0.897	0.984		Plant	0.103	5.317		1.215	-0.386		Percent correct classifications, assuming correct original host provided	Plant	0	96.5	3.5
MW588054	Picornaviridae	Melegrivirus A - NCBI:txid2170004	Vertebrate	Yes	2318	Vertebrate	0.354	2	0.651	2.079		Plant	0.349	3.33		0.929	0.02			Vertebrate	0.8	5.8	93.3
MW588066	Picornaviridae	Mute swan feces associated avihepatovirus	Vertebrate	Yes	2329	Vertebrate	0.282	2	0.983	2.532		Plant	0.017	10.678		-0.299	-1.453
MW588067	Caliciviridae	Mute swan feces associated calicivirus	Vertebrate	Yes	2369	Vertebrate	0.751	2	0.977	0.572		Plant	0.023	8.062		1.706	-0.743			94.6% of virus taxa correctly classified to known hosts (plant, invertebrate, vertebrate) via compositional analysis
MW588094	Picornaviridae	Mute swan feces associated hepatovirus 1	Vertebrate	No	2330	Plant	0.912	2	0.981	0.184		Vertebrate	0.019	8.075		0.535	1.364
MW588095	Picornaviridae	Mute swan feces associated hepatovirus 2	Vertebrate	Yes	2331	Vertebrate	0.853	2	0.983	0.318		Plant	0.017	8.474		0.784	-1.128				Known/predicted hosts
MW588096	Picornaviridae	Mute swan feces associated hepatovirus 3	Vertebrate	Yes	2332	Vertebrate	0.212	2	0.664	3.104		Plant	0.336	4.463		1.872	0.288				Diet/environment	Vertebrate
MW588097	Picornaviridae	Mute swan feces associated hepatovirus 4	Vertebrate	No	2333	Plant	0.787	2	0.956	0.479		Vertebrate	0.044	6.646		0.476	1.07		Compositional assignment of host	Diet/Environment	151	6
MW588134	Unclassified-Picornavirales	Mute swan feces associated picorna-like virus 1	Diet	Yes	2334	Invert	0.047	2	0.754	6.114		Plant	0.237	8.432		-2.177	0.316			Vertebrate	8	112
MW588135	Unclassified-Picornavirales	Mute swan feces associated picorna-like virus 2	Diet	Yes	2335	Invert	0.921	2	1	0.164		Plant	0	26.239		-4.037	-0.898
MW588136	Unclassified-Picornavirales	Mute swan feces associated picorna-like virus 3	Diet	Yes	2336	Invert	0.233	2	0.996	2.913		Plant	0.004	14.14		-2.741	-0.395
MW588137	Unclassified-Picornavirales	Mute swan feces associated picorna-like virus 4	Diet	Yes	2337	Invert	0.927	2	1	0.152		Plant	0	30.537		-4.368	-1.131				Known/predicted hosts
MW588138	Unclassified-Picornavirales	Mute swan feces associated picorna-like virus 5	Diet	Yes	2338	Invert	0.252	2	0.997	2.756		Plant	0.002	14.907		-2.765	-0.535				Diet/environment	Vertebrate
MW588139	Unclassified-Picornavirales	Mute swan feces associated picorna-like virus 6	Diet	Yes	2339	Invert	0.078	2	1	5.111		Plant	0	58.248		-6.461	-1.699		Compositional assignment of host	Diet/Environment	0.96	0.04
MW588140	Unclassified-Picornavirales	Mute swan feces associated picorna-like virus 7	Diet	Yes	2340	Invert	0.023	2	0.557	7.522		Plant	0.246	9.153		-1.68	-0.495			Vertebrate	0.07	0.93
MW588141	Unclassified-Picornavirales	Mute swan feces associated picorna-like virus 8	Diet	No	2341	Vertebrate	0.203	2	0.958	3.188		Plant	0.04	9.514		-0.488	-1.219
MW588142	Unclassified-Picornavirales	Mute swan feces associated picorna-like virus 9	Diet	Yes	2342	Invert	0.02	2	0.51	7.824		Vertebrate	0.292	8.941		-1.615	-0.671			94.9% of virus taxa correctly classified to known hosts (diet/environment vs invertebrate) via compositional analysis
MW588143	Unclassified-Picornavirales	Mute swan feces associated picorna-like virus 10	Diet	Yes	2343	Invert	0.685	2	1	0.758		Plant	0	20.271		-3.64	-0.341
MW588144	Unclassified-Picornavirales	Mute swan feces associated picorna-like virus 11	Diet	Yes	2344	Invert	0.074	2	0.927	5.216		Plant	0.052	10.992		-2.149	-0.431
MW588145	Unclassified-Picornavirales	Mute swan feces associated picorna-like virus 12	Diet	Yes	2345	Invert	0.02	2	0.641	7.829		Vertebrate	0.34	9.095		-1.722	-1.515
MW588146	Unclassified-Picornavirales	Mute swan feces associated picorna-like virus 13	Diet	Yes	2346	Plant	0.024	2	0.495	7.488		Invert	0.255	8.812		-1.478	-0.288
MW588147	Unclassified-Picornavirales	Mute swan feces associated picorna-like virus 14	Diet	Yes	2347	Invert	0.05	2	1	5.973		Vertebrate	0	58.124		-6.274	-2.326
MW588148	Unclassified-Picornavirales	Mute swan feces associated picorna-like virus 15	Diet	Yes	2348	Invert	0.885	2	1	0.244		Plant	0	25.424		-4.273	-0.269
MW588149	Unclassified-Picornavirales	Mute swan feces associated picorna-like virus 16	Diet	Yes	2349	Invert	0.968	2	1	0.064		Plant	0	27.507		-4.194	-0.873
MW588150	Unclassified-Picornavirales	Mute swan feces associated picorna-like virus 17	Diet	Yes	2350	Invert	0.176	2	0.993	3.473		Plant	0.005	14.15		-2.55	-0.648
MW588151	Unclassified-Picornavirales	Mute swan feces associated picorna-like virus 18	Diet	Yes	2351	Invert	0.938	2	1	0.127		Plant	0	31.849		-4.758	-0.656
MW588152	Unclassified-Picornavirales	Mute swan feces associated picorna-like virus 19	Diet	Yes	2352	Invert	0.105	2	1	4.505		Plant	0	55.979		-6.405	-1.471
MW588153	Unclassified-Picornavirales	Mute swan feces associated picorna-like virus 20	Diet	Yes	2353	Invert	0.77	2	1	0.522		Plant	0	26.564		-3.866	-1.218
MW588154	Unclassified-Picornavirales	Mute swan feces associated picorna-like virus 20	Diet	Yes	2319	Invert	0.675	2	1	0.786		Plant	0	20.769		-3.531	-0.643
MW588155	Unclassified-Picornavirales	Mute swan feces associated picorna-like virus 21	Diet	Yes	2354	Invert	0.572	2	1	1.117		Plant	0	36.136		-5.331	-0.222
MW588156	Unclassified-Picornavirales	Mute swan feces associated picorna-like virus 22 - NCBI:txid2480178	Diet	Yes	2355	Invert	0.523	2	1	1.297		Vertebrate	0	21.415		-3.329	-1.096
MW588157	Unclassified-Picornavirales	Mute swan feces associated picorna-like virus 23	Diet	Yes	2356	Invert	0.687	2	1	0.752		Plant	0	26.686		-4.552	0.112
MW588158	Unclassified-Picornavirales	Mute swan feces associated picorna-like virus 24	Diet	Yes	2357	Invert	0.163	2	0.989	3.622		Plant	0.009	13.104		-2.532	-0.443
MW588159	Unclassified-Picornavirales	Mute swan feces associated picorna-like virus 25	Diet	Yes	2358	Plant	0.079	2	0.896	5.082		Invert	0.088	9.726		-1.656	0.717
MW588160	Unclassified-Picornavirales	Mute swan feces associated picorna-like virus 26	Diet	Yes	2359	Invert	0.354	2	0.999	2.076		Plant	0	17.762		-2.974	-0.843
MW588161	Unclassified-Picornavirales	Mute swan feces associated picorna-like virus 26	Diet	Yes	2320	Invert	0.19	2	0.99	3.327		Plant	0.009	12.635		-2.854	0.205
MW588162	Unclassified-Picornavirales	Mute swan feces associated picorna-like virus 26	Diet	Yes	2321	Invert	0.122	2	0.967	4.211		Plant	0.031	11.07		-2.539	0.096
MW588163	Unclassified-Picornavirales	Mute swan feces associated picorna-like virus 26	Diet	Yes	2322	Invert	0.074	2	0.898	5.195		Plant	0.095	9.678		-2.302	0.12
MW588164	Unclassified-Picornavirales	Mute swan feces associated picorna-like virus 27	Diet	Yes	2360	Invert	0.071	2	0.92	5.292		Plant	0.057	10.855		-2.135	-0.416
MW588165	Unclassified-Picornavirales	Mute swan feces associated picorna-like virus 28	Diet	Yes	2361	Plant	0.054	2	0.794	5.851		Invert	0.189	8.726		-1.794	0.625
MW588166	Unclassified-Picornavirales	Mute swan feces associated picorna-like virus 29	Diet	Yes	2362	Invert	0.142	2	0.977	3.909		Plant	0.022	11.534		-2.644	0.143
MW588167	Picornaviridae	Mute swan feces associated sapelovirus 1	Vertebrate	Yes	2363	Vertebrate	0.34	2	0.999	2.157		Plant	0.001	15.884		0.094	-2.227
MW588168	Picornaviridae	Mute swan feces associated sapelovirus 1	Vertebrate	Yes	2323	Vertebrate	0.595	2	0.999	1.039		Plant	0.001	16.064		0.747	-2.238
MW588169	Picornaviridae	Mute swan feces associated sapelovirus 2	Vertebrate	Yes	2364	Vertebrate	0.036	2	0.79	6.631		Invert	0.143	10.045		-1.281	-1.235
MW588170	Picornaviridae	Mute swan feces associated sapelovirus 2	Vertebrate	Yes	2324	Vertebrate	0.04	2	0.868	6.416		Invert	0.103	10.678		-1.238	-1.523
MW588171	Picornaviridae	Mute swan feces associated sapelovirus 3	Vertebrate	Yes	2365	Vertebrate	0.697	2	0.932	0.721		Plant	0.068	5.973		1.231	-0.528
MW588172	Picornaviridae	Mute swan feces associated sapelovirus 3	Vertebrate	Yes	2325	Vertebrate	0.856	2	0.971	0.31		Plant	0.029	7.35		1.078	-0.861
