# Supplementary material for: Impact of host age on viral and bacterial communities in a waterbird population
Source: ISME J. 2022 Nov 1;17(2):215–26. doi: 10.1038/s41396-022-01334-4 (PMC9860062; doi:10.1038/s41396-022-01334-4)
Supplement: Supplementary file 26 — Supplementary Table 2 [file 41396_2022_1334_MOESM26_ESM.xlsx]

## Sheet: Sheet1
Primers for SYBR green qPCRs
Forward primer	Sequence (5’-3’)	Reverse primer	Sequence (5’-3’)	Annealing temperature (◦C)	Note
SYBRmegrivirus F	ATGGTTGCAGCGTTTAAGGA	SYBRmegrivirus R	CCACCAGCTCTCACTGAACA	66	Since designing this primer pair, additional genetic diversity has been detected within the species Megrivirus A at Abbotsbury and elsewhere. We therefore suggest caution if using these primers for future work.
SYBRavastrovirus F	CCCGCCTATCCGAAGTTTCA	SYBRavastrovirus R	AGCGGCCTGTGTTCTGTTAA	68
