# Supplementary material for: Impact of host age on viral and bacterial communities in a waterbird population
Source: ISME J. 2022 Nov 1;17(2):215–26. doi: 10.1038/s41396-022-01334-4 (PMC9860062; doi:10.1038/s41396-022-01334-4)
Supplement: Supplementary file 27 — Supplementary Table 3 [file 41396_2022_1334_MOESM27_ESM.xlsx]

## Sheet: supplementary_table_1
Sample	SWID	SEX	HATCH_YEAR	DATE_SAMPLED	AGE_SAMPLED
UTMF0973	ZY7303	M	2013	04/05/2016	3
UTMF0975	AS00691	F	2015	04/05/2016	1
UTMF0978	AS00267	M	2011	04/05/2016	5
UTMF0980	AS00651	F	2015	04/05/2016	1
UTMF0982	ZY9006	M	2014	04/05/2016	2
UTMF0984	AS00457	M	2013	04/05/2016	3
UTMF0985	ZZ3623	F	2005	04/05/2016	11
UTMF0990	AS00327	M	2012	04/05/2016	4
UTMF0991	AS00681	M	2015	04/05/2016	1
UTMF0993	AS00024	M	2008	04/05/2016	8
UTMF1000	AS00415	F	2013	04/05/2016	3
UTMF1004	AS00086	M	2009	04/05/2016	7
UTMF1005	AS00474	F	2014	05/05/2016	2
UTMF1007	AS00608	F	2015	05/05/2016	1
UTMF1010	AS00696	F	2015	05/05/2016	1
UTMF1016	AS00256	F	2011	05/05/2016	5
UTMF1017	AS00472	M	2014	05/05/2016	2
UTMF1019	AS00675	M	2015	05/05/2016	1
UTMF1020	AS00391	M	2013	05/05/2016	3
UTMF1021	AS00387	M	2013	05/05/2016	3
UTMF1022	AS00612	M	2015	05/05/2016	1
UTMF1027	AS00309	M	2012	05/05/2016	4
UTMF1031	AS00488	M	2014	05/05/2016	2
UTMF1032	AS00558	F	2015	05/05/2016	1
UTMF1033	AS00521	M	2014	05/05/2016	2
UTMF1034	ZY7358	F	2013	05/05/2016	3
UTMF1035	AS00270	M	2011	05/05/2016	5
UTMF1036	AS00436	F	2013	05/05/2016	3
UTMF1038	AS00697	M	2015	05/05/2016	1
UTMF1041	ZZ3984	NA	2006	05/05/2016	10
UTMF1046	AS00490	M	2014	05/05/2016	2
UTMF1049	AS00374	F	2013	05/05/2016	3
UTMF1050	AS00262	M	2011	05/05/2016	5
UTMF1056	AS00631	M	2015	05/05/2016	1
UTMF1058	ZZ3992	F	2006	05/05/2016	10
UTMF1059	ZZ3623	F	2005	05/05/2016	11
UTMF1062	ZZ3523	F	2004	05/05/2016	12
UTMF1064	AS00297	M	2012	06/05/2016	4
UTMF1065	AS00530	F	2014	06/05/2016	2
UTMF1067	ZZ7554	F	2007	06/05/2016	9
UTMF1071	AS00530	F	2014	06/05/2016	2
UTMF1078	CYGNET9	M	2016	02/06/2016	0
UTMF1079	AS00347	M	2012	02/06/2016	4
UTMF1086	AS00418	M	2013	02/06/2016	3
UTMF1088	W06714	M	2001	02/06/2016	15
UTMF1090	AS00016	M	2008	02/06/2016	8
UTMF1095	ZZ3992	F	2006	03/06/2016	10
UTMF1100	AS00261	F	2011	03/06/2016	5
UTMF1101	AS00279	M	2011	03/06/2016	5
UTMF1105	CYGNET7	F	2016	03/06/2016	0
UTMF1106	Z99762	F	2000	03/06/2016	16
UTMF1107	ZZ3967	F	2006	03/06/2016	10
UTMF1108	AS00311	F	2012	03/06/2016	4
UTMF1109	ZY5537	F	2010	03/06/2016	6
UTMF1111	AS00534	F	2014	03/06/2016	2
UTMF1113	AS00343	M	2012	03/06/2016	4
UTMF1122	Z90183	F	1997	03/06/2016	19
UTMF1123	AS00694	F	2015	03/06/2016	1
UTMF1129	ZZ3842	M	2005	03/06/2016	11
UTMF1130	AS00337	M	2012	03/06/2016	4
UTMF1133	ZZ3700	M	2006	03/06/2016	10
UTMF1135	ZZ3926	M	2006	04/06/2016	10
UTMF1136	ZZ2001	F	2002	04/06/2016	14
UTMF1138	AS00831	F	2016	04/06/2016	0
UTMF1141	AS00365	F	2012	04/06/2016	4
UTMF1154	ZY6205	F	2011	04/06/2016	5
UTMF1155	AS00063	M	2009	04/06/2016	7
UTMF1160	AS00013	M	2008	04/06/2016	8
UTMF1166	AS00330	F	2012	04/06/2016	4
UTMF1167	AS00307	M	2012	04/06/2016	4
UTMF1186	CYGNET11	M	2016	11/07/2016	0
UTMF1189	W06712	F	2001	11/07/2016	15
UTMF1190	AS00489	F	2014	11/07/2016	2
UTMF1193	CYGNET1	F	2016	11/07/2016	0
UTMF1194	Z93863	M	1998	11/07/2016	18
UTMF1196	AS00404	M	2013	11/07/2016	3
UTMF1198	ZZ7554	F	2007	11/07/2016	9
UTMF1206	W06870	M	2002	11/07/2016	14
UTMF1208	AS00520	F	2014	11/07/2016	2
UTMF1209	AS00600	M	2015	11/07/2016	1
UTMF1210	AS00695	F	2015	11/07/2016	1
UTMF1211	AS00314	F	2012	11/07/2016	4
UTMF1233	AS00416	F	2013	12/08/2016	3
UTMF1236	AS00468	F	2014	12/08/2016	2
UTMF1246	AS00373	F	2013	12/08/2016	3
UTMF1255	AS00261	F	2011	12/08/2016	5
UTMF1260	CYGNET2	F	2016	13/08/2016	0
UTMF1261	ZZ3523	F	2004	13/08/2016	12
UTMF1266	ZY5514	F	2010	13/08/2016	6
UTMF1269	AS00201	M	2010	13/08/2016	6
UTMF1271	CYGNET6	F	2016	13/08/2016	0
UTMF1273	AS00268	F	2011	13/08/2016	5
UTMF1277	AS00645	F	2015	12/08/2016	1
UTMF1279	AS00046	M	2008	12/08/2016	8
UTMF1282	AS00332	M	2012	13/08/2016	4
UTMF1285	AS00420	M	2013	13/08/2016	3
UTMF1287	AS00813	M	2016	13/08/2016	0
UTMF1289	AS00433	F	2013	13/08/2016	3
UTMF1291	AS00301	F	2012	13/08/2016	4
UTMF1294	AS00647	F	2015	13/08/2016	1
UTMF1297	ZY8959	M	2014	12/07/2016	2
UTMF1298	AS00159	M	2010	12/07/2016	6
UTMF1300	AS00246	M	2011	12/07/2016	5
UTMF1301	AS00599	F	2015	12/07/2016	1
UTMF1307	AS00439	F	2013	12/07/2016	3
UTMF1310	CYGNET8	F	2016	12/07/2016	0
UTMF1311	ZY5425	M	NA	12/07/2016	NA
UTMF1313	AS00022	F	2008	12/07/2016	8
UTMF1324	AS00693	M	2015	12/07/2016	1
UTMF1325	AS00797	M	2016	12/07/2016	0
UTMF1341	AS00575	M	2015	13/07/2016	1
UTMF1348	AS00765	M	2016	13/07/2016	0
UTMF1355	AS00357	M	2012	11/08/2016	4
UTMF1356	W06529	M	2000	11/08/2016	16
UTMF1358	AS00303	M	2012	11/08/2016	4
UTMF1366	AS00746	M	2016	11/08/2016	0
UTMF1367	Z99762	F	2000	11/08/2016	16
UTMF1374	AS00470	M	2014	12/08/2016	2
UTMF1375	AS00347	M	2012	12/08/2016	4
UTMF1382	AS00309	M	2012	10/10/2016	4
UTMF1385	AS00461	F	2013	10/10/2016	3
UTMF1388	AS00791	M	2016	10/10/2016	0
UTMF1389	AS00540	M	2015	10/10/2016	1
UTMF1393	AS00536	F	2014	10/10/2016	2
UTMF1394	AS00074	M	2009	10/10/2016	7
UTMF1395	AS00036	F	2008	10/10/2016	8
UTMF1409	AS00835	F	2016	11/10/2016	0
UTMF1410	AS00839	M	2016	11/10/2016	0
UTMF1420	AS00874	F	2016	11/10/2016	0
UTMF1422	AS00877	M	2016	11/10/2016	0
UTMF1424	AS00883	M	2016	11/10/2016	0
UTMF1427	AS00890	F	2016	11/10/2016	0
UTMF1428	ZZ3676	M	2006	11/10/2016	10
UTMF1429	ZZ2344	F	2003	11/10/2016	13
UTMF1430	AS00080	M	2009	11/10/2016	7
UTMF1434	AS00917	F	2016	11/10/2016	0
UTMF1436	AS00925	M	2016	11/10/2016	0
UTMF1437	AS00447	F	2013	12/10/2016	3
UTMF1445	AS00626	M	2015	12/10/2016	1
UTMF1446	ZZ3699	M	2006	12/10/2016	10
UTMF1453	ZZ3864	M	2005	12/10/2016	11
UTMF1455	AS00786	F	2016	12/10/2016	0
UTMF1458	AS00141	F	2009	12/10/2016	7
UTMF1483	CYGNET4	F	2017	02/06/2017	0
UTMF1484	CYGNET10	M	2017	02/06/2017	0
UTMF1485	ZZ2002	M	2002	02/06/2017	15
UTMF1488	AS00522	F	2014	02/06/2017	3
UTMF1489	AS00644	F	2015	02/06/2017	2
UTMF1490	AS00458	M	2013	02/06/2017	4
UTMF1491	AS00467	F	2014	02/06/2017	3
UTMF1492	AS00826	M	2016	02/06/2017	1
UTMF1495	ZZ3867	M	2005	02/06/2017	12
UTMF1496	CYGNET12	M	2017	02/06/2017	0
UTMF1497	CYGNET3	F	2017	02/06/2017	0
UTMF1498	CYGNET5	F	2017	03/06/2017	0
UTMF1501	ZY6203	F	2011	03/06/2017	6
UTMF1502	ZY5410	F	NA	03/06/2017	NA
UTMF1503	ZY5491	M	2010	03/06/2017	7
UTMF1504	AS00769	F	2016	03/06/2017	1
UTMF1505	AS00454	M	2013	03/06/2017	4
UTMF1507	AS00449	F	2013	03/06/2017	4
UTMF1509	AS00593	M	2015	03/06/2017	2
UTMF1513	AS00894	M	2016	25/11/2016	0
UTMF1515	AS00574	M	2015	25/11/2016	1
UTMF1519	AS00897	F	2016	25/11/2016	0
UTMF1523	AS00801	F	2016	25/11/2016	0
UTMF1525	AS00431	F	2013	25/11/2016	3
UTMF1541	AS00372	F	2013	22/11/2016	3
UTMF1542	Z93863	M	1998	22/11/2016	18
UTMF1543	AS00594	M	2015	22/11/2016	1
UTMF1547	AS00544	F	2015	22/11/2016	1
UTMF1549	AS00265	F	2011	22/11/2016	5
UTMF1552	AS00122	F	2009	22/11/2016	7
UTMF1554	AS00754	M	2016	23/11/2016	0
UTMF1556	W06870	M	2002	23/11/2016	14
UTMF1568	AS00560	F	2015	23/11/2016	1
UTMF1569	AS00432	M	2013	23/11/2016	3
UTMF1576	ZY7329	M	2013	23/11/2016	3
UTMF1577	ZY7243	NA	2015	23/11/2016	1
UTMF1578	AS00264	M	2011	23/11/2016	5
UTMF1579	AS00513	F	2014	23/11/2016	2
UTMF1581	AS00475	F	2014	24/11/2016	2
UTMF1583	AS00257	M	2011	24/11/2016	5
UTMF1586	AS00484	M	2014	24/11/2016	2
UTMF1588	AS00788	F	2016	25/11/2016	0
UTMF1592	ZZ3984	NA	2006	25/11/2016	10
UTMF1597	ZZ2401	F	2003	03/06/2017	14
UTMF1598	AS00757	M	2016	22/03/2017	1
UTMF1608	AS00135	M	2009	22/03/2017	8
UTMF1609	AS00257	M	2011	22/03/2017	6
UTMF1610	AS00496	M	2014	22/03/2017	3
UTMF1613	AS00317	M	2012	22/03/2017	5
UTMF1617	AS00399	F	2013	22/03/2017	4
UTMF1620	AS00078	F	2009	22/03/2017	8
UTMF1625	AS00449	F	2013	23/03/2017	4
UTMF1627	AS00086	M	2009	23/03/2017	8
UTMF1628	AS00247	M	2011	23/03/2017	6
UTMF1629	AS00469	M	2014	23/03/2017	3
UTMF1640	ZZ2061	F	2002	23/03/2017	15
UTMF1646	ZY7329	M	2013	23/03/2017	4
UTMF1648	AS00100	F	2009	23/03/2017	8
UTMF1650	AS00763	M	2016	23/03/2017	1
UTMF1658	AS00717	M	2016	24/03/2017	1
UTMF1661	ZZ2002	M	2002	24/03/2017	15
UTMF1663	AS00556	M	2015	24/03/2017	2
UTMF1667	AS00251	M	2011	24/03/2017	6
UTMF1670	AS00557	F	2015	24/03/2017	2
UTMF1671	AS00424	F	2013	24/03/2017	4
UTMF1672	Z99661	F	1999	24/03/2017	18
UTMF1673	AS00905	M	2016	24/03/2017	1
UTMF1676	AS00440	M	2013	24/03/2017	4
UTMF1677	AS00300	M	2012	24/03/2017	5
UTMF1680	AS00670	F	2015	24/03/2017	2
UTMF1681	AS00544	F	2015	24/03/2017	2
UTMF1685	ZZ3539	M	2004	24/03/2017	13
UTMF1694	AS00451	F	2013	24/03/2017	4
UTMF1695	ZY7389	F	2014	24/03/2017	3
UTMF1698	AS00593	M	2015	24/03/2017	2
UTMF1701	ZZ3514	M	2004	24/03/2017	13
UTMF1705	AS00820	M	2016	03/06/2017	1
UTMF1709	AS00661	F	2015	03/06/2017	2
UTMF1713	AS00504	F	2014	03/06/2017	3
UTMF1714	AS00360	M	2012	03/06/2017	5
