# Supplementary material for: Impact of host age on viral and bacterial communities in a waterbird population
Source: ISME J. 2022 Nov 1;17(2):215–26. doi: 10.1038/s41396-022-01334-4 (PMC9860062; doi:10.1038/s41396-022-01334-4)
Supplement: Supplementary file 29 — Supplementary Table 5 [file 41396_2022_1334_MOESM29_ESM.xlsx]

## Sheet: ICTV recommendation
	Virus contigs information
	BALTIMORE CLASSIFICATION	VIRUS FAMILY	VIRUS GENUS	CONTIG / VIRUS SPECIES NAME	Putative host-range	Contig length (bases)	Number of reads assembled to contig	Mean coverage	Complete CDS	Occurence frequency (n=204)	New species (according to ICTV recommendations)	Accession number
	dsDNA	Adenoviridae	Aviadenovirus	Goose aviadenovirus A - NCBI:txid1193420	Bird	39376	29232	107.4	Yes	0.0242718	No	na
	ssDNA	Parvoviridae	Dependoparvovirus	Anseriform dependoparvovirus 1 - NCBI:txid1193420	Bird	5106	19539	428.9	Yes	0.00970874	No	MW588037
	ssDNA	Parvoviridae	Aveparvovirus	Mute swan feces associated aveparvovirus - NCBI accession number MT138228.1	Bird	5717	844243	16403.3	Yes	0.131068	No	MW588065
	ssDNA	Parvoviridae	Chapparvovirus	Mute swan feces associated chapparvovirus 1	Bird	4277	53251	1453.8	Yes	0.0339806	Yes	MW588068
	ssDNA	Parvoviridae	Chapparvovirus	Mute swan feces associated chapparvovirus 2	Bird	4354	16126	537	Yes	0.0145631	Yes	MW588069 - MW588070
	ssDNA	Parvoviridae	Chapparvovirus	Mute swan feces associated chapparvovirus 3	Bird	4610	8337	201.9	Yes	0.0145631	Yes	MW588071
	ssDNA	Parvoviridae	Chapparvovirus	Mute swan feces associated chapparvovirus 4	Bird	4327	4659	117.7	Yes	0.0145631	Yes	MW588072
	ssDNA	Parvoviridae	Chapparvovirus	Mute swan feces associated chapparvovirus 5	Bird	4185	3575	95.3	Yes	0.00970874	Yes	MW588073
	ssDNA	Parvoviridae	Chapparvovirus	Mute swan feces associated chapparvovirus 6	Bird	4595	11295960	256693	Yes	0.427184	Yes	MW588074
	dsRNA	Birnaviridae	Avibirnavirus	Infectious bursal disease virus - NCBI:txid10995	Bird	Segment A:3,162 ; Segment B:2,733	Segment A:1,408 ; Segment B:881	Segment A:51 ; Segment B:34	Yes	0.00485437	No	MW588046 - MW588047
	dsRNA	Reoviridae	Orthoreovirus	Avian orthoreovirus - NCBI:txid38170	Bird	NA (low sequencing depth)	328	NA (low sequencing depth)	No	0.00485437	No	na
	ss+RNA	Astroviridae	Avastrovirus	Mute swan feces associated avastrovirus 1	Bird	7269	56802	876.4	Yes	0.0631068	Yes	MW588062 - MW588063
	ss+RNA	Astroviridae	Avastrovirus	Mute swan feces associated avastrovirus 2	Bird	7274	29799	604.9	Yes	0.00970874	Yes	MW588064
	ss+RNA	Caliciviridae	Unclassified	Goose calicivirus - NCBI:txid1493858	Bird	8416	2461	36	Yes	0.00970874	No	MW588043
	ss+RNA	Caliciviridae	Unclassified	Mute swan feces associated calicivirus	Bird	7870	1994	36.1	No	0.0194175	NA	MW588067
	ss+RNA	Coronaviridae	Gammacoronavirus	Mute swan feces associated gammacoronavirus - NCBI:txid2569586	Bird	28467	394783	1905	Yes	0.121359	No	MW588092
	ss+RNA	Picornaviridae	Unclassified	Goose picornavirus 1 - NCBI:txid2079465	Bird	8044	67595	1218.46	Yes	0.0582524	No	MW588044 - MW588045
	ss+RNA	Picornaviridae	Megrivirus	Melegrivirus A - NCBI:txid2170004	Bird	9677	1164300	17445.8	Yes	0.461165	No	MW588048 to MW588054
	ss+RNA	Picornaviridae	Sapelovirus	Mute swan feces associated sapelovirus 1	Bird	7806	61327	1139.2	Yes	0.0970874	Yes	MW588167 - MW588168
	ss+RNA	Picornaviridae	Sapelovirus	Mute swan feces associated sapelovirus 2	Bird	8508	13313	226.9	Yes	0.11165	Yes	MW588169 - MW588170
	ss+RNA	Picornaviridae	Sapelovirus	Mute swan feces associated sapelovirus 3	Bird	7231	13257	265.8	Yes	0.0631068	Yes	MW588171 - MW588172
	ss+RNA	Picornaviridae	Avihepatovirus	Mute swan feces associated avihepatovirus	Bird	8740	465140	8183.1	Yes	0.0242718	Yes	MW588066
	ss+RNA	Picornaviridae	Hepatovirus	Mute swan feces associated hepatovirus 1	Bird	7193	11935	184.4	Yes	0.0145631	Yes	MW588094
	ss+RNA	Picornaviridae	Hepatovirus	Mute swan feces associated hepatovirus 2	Bird	7052	5636	86	Yes	0.0242718	Yes	MW588095
	ss+RNA	Picornaviridae	Hepatovirus	Mute swan feces associated hepatovirus 3	Bird	7249	5067	77.5	Yes	0.0291262	Yes	MW588096
	ss+RNA	Picornaviridae	Hepatovirus	Mute swan feces associated hepatovirus 4	Bird	6997	4055	71	Yes	0.038835	Yes	MW588097
	ss-RNA	Bornaviridae	Orthobornavirus	Waterbird 1 orthobornavirus - NCBI:txid1548722	Bird	8956	1381	18.6	Yes	0.0436893	No	na
	ssDNA	Circoviridae	Unclassified	Mute swan feces associated circular virus 1	Diet	2996	59393	2631.5	Yes	0.106796	Yes	MW588075
	ssDNA	Circoviridae	Unclassified	Mute swan feces associated circular virus 2	Diet	2772	55784	2918.6	Yes	0.0436893	Yes	MW588076
	ssDNA	Circoviridae	Unclassified	Mute swan feces associated circular virus 3	Diet	2097	36578	2080.4	Yes	0.0533981	Yes	MW588077
	ssDNA	Circoviridae	Unclassified	Mute swan feces associated circular virus 4	Diet	2392	22504	1328.9	Yes	0.0485437	Yes	MW588078
	ssDNA	Circoviridae	Unclassified	Mute swan feces associated circular virus 5	Diet	2321	11466	703.5	Yes	0.0242718	Yes	MW588079
	ssDNA	Circoviridae	Unclassified	Mute swan feces associated circular virus 6	Diet	1644	10101	703.5	Yes	0.0339806	Yes	MW588080
	ssDNA	Circoviridae	Unclassified	Mute swan feces associated circular virus 7	Diet	1713	9940	740.9	Yes	0.0291262	Yes	MW588081
	ssDNA	Circoviridae	Unclassified	Mute swan feces associated circular virus 8	Diet	1923	9165	612.1	Yes	0.0339806	Yes	MW588082
	ssDNA	Circoviridae	Unclassified	Mute swan feces associated circular virus 9	Diet	3364	8634	352.2	Yes	0.0242718	Yes	MW588083
	ssDNA	Circoviridae	Unclassified	Mute swan feces associated circular virus 10	Diet	1866	5155	330.2	Yes	0.0194175	Yes	MW588084
	ssDNA	Circoviridae	Unclassified	Mute swan feces associated circular virus 11	Diet	3240	5082	210.2	Yes	0.0339806	Yes	MW588085
	ssDNA	Circoviridae	Unclassified	Mute swan feces associated circular virus 12	Diet	2055	5055	317.5	Yes	0.0194175	Yes	MW588086
	ssDNA	Circoviridae	Unclassified	Mute swan feces associated circular virus 13	Diet	2364	25568	128.2	Yes	0.038835	Yes	MW588087
	ssDNA	Circoviridae	Unclassified	Mute swan feces associated circular virus 14	Diet	2325	2383	138.5	Yes	0.0436893	Yes	MW588088
	ssDNA	Circoviridae	Unclassified	Mute swan feces associated circular virus 15	Diet	2473	2262	107	Yes	0.0242718	Yes	MW588089
	ssDNA	Circoviridae	Unclassified	Mute swan feces associated circular virus 16	Diet	2538	975	53.1	Yes	0.0145631	Yes	MW588090
	ssDNA	Circoviridae	Unclassified	Mute swan feces associated circular virus 17	Diet	1932	551	35.1	Yes	0.0194175	Yes	MW588091
	ssDNA	Circoviridae	Circovirus	Cygnus olor circovirus - NCBI:txid459957	Bird	1785	562	43.5	Yes	0.0145631	No	EU056310
	ssDNA	Circoviridae	Unclassified	Avon-Heathcote Estuary associated circular virus 25 -NCBI:txid1618249	Diet	2141	2211	126	Yes	0.0339806	No	MW588038
	ssDNA	Genomoviridae	Unclassified	Faeces associated gemycircularvirus 6 - NCBI:txid1391035	Unsure	2288	2014	127.6	Yes	0.0194175	No	MW588041 - MW588042
	ssDNA	Genomoviridae	Unclassified	Mute swan feces associated gemycircularvirus 1 - NCBI accession number MK032755.1	Diet	2089	610	42.3	Yes	0.00970874	No	MW588093
	ssDNA	Parvoviridae	Ambidensovirus	Mute swan feces associated ambidensovirus 1	Diet	5307	4269233	136176	Yes	0.145631	Yes	MW588055
	ssDNA	Parvoviridae	Ambidensovirus	Mute swan feces associated ambidensovirus 2	Diet	5420	1884377	58632.4	Yes	0.106796	Yes	MW588056
	ssDNA	Parvoviridae	Ambidensovirus	Mute swan feces associated ambidensovirus 3	Diet	6193	1257882	25716.6	Yes	0.252427	Yes	MW588057
	ssDNA	Parvoviridae	Ambidensovirus	Mute swan feces associated ambidensovirus 4 - NCBI accession number MT733014.1	Diet	5442	266961	7053.8	Yes	0.116505	No	MW588058
	ssDNA	Parvoviridae	Ambidensovirus	Mute swan feces associated ambidensovirus 5	Diet	5248	62554	1316.3	Yes	0.18932	Yes	MW588059
	ssDNA	Parvoviridae	Ambidensovirus	Mute swan feces associated ambidensovirus 6	Diet	5334	23140	618.6	Yes	0.0485437	Yes	MW588060
	ssDNA	Parvoviridae	Ambidensovirus	Mute swan feces associated ambidensovirus 7	Diet	5453	14814	282.6	Yes	0.0776699	Yes	MW588061
	dsRNA	Picobirnaviridae	Picobirnavirus	Mute swan feces associated picobirnavirus A RNA1	Bird	2479	3689	146	Yes	0.00970874	NA	MW588129
	dsRNA	Picobirnaviridae	Picobirnavirus	Mute swan feces associated picobirnavirus B RNA1	Bird	2386	3346	169.3	Yes	0.0194175	NA	MW588130
	dsRNA	Picobirnaviridae	Picobirnavirus	Mute swan feces associated picobirnavirus 1 RNA2	Bird	1729	1183	89.7	Yes	0.0242718	NA	MW588131
	dsRNA	Picobirnaviridae	Picobirnavirus	Mute swan feces associated picobirnavirus 2 RNA2	Bird	1693	573	45.8	Yes	0.0194175	NA	MW588132
	dsRNA	Picobirnaviridae	Unclassified	Mute swan feces associated picobirnavirus 3 RNA2	Diet	1635	83453	6223.5	Yes	0.126214	NA	MW588133
	dsRNA	Partitiviridae	Unclassified	Mute swan feces associated partitiviridae 1 RNA2	Diet	1248	1848	160.6	Yes	0.0631068	NA	MW588128
	dsRNA	Partitiviridae	Unclassified	Mute swan feces associated partitiviridae A RNA1	Diet	1639	170645	12979.5	Yes	0.621359	NA	MW588113
	dsRNA	Partitiviridae	Unclassified	Mute swan feces associated partitiviridae B RNA1	Diet	1677	47917	3579.6	Yes	0.470874	NA	MW588114
	dsRNA	Partitiviridae	Unclassified	Mute swan feces associated partitiviridae C RNA1	Diet	1851	21150	1497.5	Yes	0.228155	NA	MW588115
	dsRNA	Partitiviridae	Unclassified	Mute swan feces associated partitiviridae D RNA1	Diet	1604	7782	606.7	Yes	0.18932	NA	MW588116
	dsRNA	Partitiviridae	Unclassified	Mute swan feces associated partitiviridae E RNA1	Diet	1651	7100	517.2	Yes	0.169903	NA	MW588117
	dsRNA	Partitiviridae	Unclassified	Mute swan feces associated partitiviridae F RNA1	Diet	1655	5936	389.6	Yes	0.174757	NA	MW588118
	dsRNA	Partitiviridae	Unclassified	Mute swan feces associated partitiviridae G RNA1	Diet	1618	4626	328.8	Yes	0.11165	NA	MW588119
	dsRNA	Partitiviridae	Unclassified	Mute swan feces associated partitiviridae H RNA1	Diet	1641	4609	333.2	Yes	0.179612	NA	MW588120
	dsRNA	Partitiviridae	Unclassified	Mute swan feces associated partitiviridae I RNA1	Diet	1644	4193	321.1	Yes	0.0825243	NA	MW588121
	dsRNA	Partitiviridae	Unclassified	Mute swan feces associated partitiviridae J RNA1	Diet	1553	3449	252	Yes	0.0533981	NA	MW588122
	dsRNA	Partitiviridae	Unclassified	Mute swan feces associated partitiviridae K RNA1	Diet	1664	2251	158	Yes	0.092233	NA	MW588123
	dsRNA	Partitiviridae	Unclassified	Mute swan feces associated partitiviridae L RNA1	Diet	1665	1446	100.1	Yes	0.0436893	NA	MW588124
	dsRNA	Partitiviridae	Unclassified	Mute swan feces associated partitiviridae M RNA1	Diet	1696	1423	101.8	Yes	0.0485437	NA	MW588125
	dsRNA	Partitiviridae	Unclassified	Mute swan feces associated partitiviridae N RNA1	Diet	1852	977	64.6	Yes	0.0291262	NA	MW588126
	dsRNA	Partitiviridae	Unclassified	Mute swan feces associated partitiviridae O RNA1	Diet	1482	605	53.2	Yes	0.00485437	NA	MW588127
	dsRNA	Totiviridae	Unclassified	Mute swan feces associated toti-like virus 1	Diet	6753	441740	9485	Yes	0.0825243	Yes	MW588191 to MW588193
	dsRNA	Totiviridae	Unclassified	Mute swan feces associated toti-like virus 2	Diet	7048	133338	2740	Yes	0.0631068	Yes	MW588194
	dsRNA	Totiviridae	Unclassified	Mute swan feces associated toti-like virus 3	Diet	6379	16140	366	Yes	0.0776699	Yes	MW588195 to MW588197
	ss+RNA	Alphaflexiviridae	Potexvirus	White clover mosaic virus - NCBI:txid12188	Diet	5776	2574	57.9	Yes	0.038835	No	MW588200
	ss+RNA	Bromoviridae	Bromovirus	Brome mosaic virus - NCBI:txid12302	Diet	NC_002026 (3,234), NC_002027 (2,865), NC_002028 (2,111)	4021	71	Yes	0.0291262	No	NC_002026 NC_002027 NC_002028
	ss+RNA	Tombusviridae	Unclassified	Mute swan feces associated tombus-like virus 1	Diet	4555	16938724	421205	Yes	0.432039	Yes	MW588175
	ss+RNA	Tombusviridae	Unclassified	Mute swan feces associated tombus-like virus 2	Diet	4406	472773	14069.4	Yes	0.364078	Yes	MW588176
	ss+RNA	Tombusviridae	Panicovirus	Mute swan feces associated tombus-like virus 3	Diet	4105	122177	4022.5	Yes	0.184466	Yes	MW588177 to MW588179
	ss+RNA	Tombusviridae	Unclassified	Mute swan feces associated tombus-like virus 4	Diet	5294	37391	944.8	Yes	0.00970874	Yes	MW588180
	ss+RNA	Tombusviridae	Unclassified	Mute swan feces associated tombus-like virus 5	Diet	4983	29469	731.4	Yes	0.339806	Yes	MW588181 to MW588185
	ss+RNA	Tombusviridae	Unclassified	Mute swan feces associated tombus-like virus 6	Diet	4558	29460	773	Yes	0.237864	Yes	MW588186 to MW588190
	ss+RNA	Tymoviridae	Tymovirus	Scrophularia mottle virus - NCBI:txid312273	Diet	6205	9776	58.2	Yes	0.0145631	No	MW588199
	ss+RNA	Tymoviridae	Tymovirus	Watercress white vein virus - NCBI:txid1111988	Diet	6129	2834	186.6	Yes	0.213592	No	JQ001816
	ss+RNA	Virgaviridae	Tobamovirus	Ribgrass mosaic virus - NCBI:txid51680	Diet	6311	1026097	25270.6	Yes	0.276699	No	na
	ss+RNA	Unclassified	Sobemovirus	Ryegrass mottle virus - NCBI:txid119910	Diet	4212	15322	449.3	Yes	0.126214	No	MW588198
	ss+RNA	Unclassified	Sobemovirus	Cocksfoot mottle virus - NCBI:txid40979	Diet	4082	5280	163.2	Yes	0.0582524	No	MW588040
	ss+RNA	Unclassified	Sobemovirus	Mute swan feces associated sobemovirus 1	Diet	4358	44973	1495	Yes	0.0679612	Yes	MW588173 - MW588174
	ss+RNA	Unclassified-Narna-like virus	Unclassified	Mute swan feces associated narna-like virus 1	Diet	3829	59303	1749.1	NA	0.116505	NA	MW588098
	ss+RNA	Unclassified-Narna-like virus	Unclassified	Mute swan feces associated narna-like virus 2	Diet	4128	43964	1158.4	NA	0.0873786	NA	MW588099
	ss+RNA	Unclassified-Narna-like virus	Unclassified	Mute swan feces associated narna-like virus 3	Diet	2174	35160	1328.3	NA	0.771845	NA	MW588100
	ss+RNA	Unclassified-Narna-like virus	Unclassified	Mute swan feces associated narna-like virus 4	Diet	2703	13971	743.6	NA	0.00970874	NA	MW588101
	ss+RNA	Unclassified-Narna-like virus	Unclassified	Mute swan feces associated narna-like virus 5	Diet	4595	5721	144.9	NA	0.0873786	NA	MW588102
	ss+RNA	Unclassified-Narna-like virus	Unclassified	Mute swan feces associated narna-like virus 6	Diet	4435	2282	63.4	NA	0.0291262	NA	MW588103
	ss+RNA	Unclassified-Noda-like viruses	Unclassified	Mute swan feces associated noda-like virus 1	Diet	3244	2188197	75951.2	NA	0.218447	NA	MW588104
	ss+RNA	Unclassified-Noda-like viruses	Unclassified	Mute swan feces associated noda-like virus 2	Diet	3844	369270	12746.6	NA	0.140777	NA	MW588105
	ss+RNA	Unclassified-Noda-like viruses	Unclassified	Mute swan feces associated noda-like virus 3	Diet	4546	77486	1751.1	NA	0.0679612	NA	MW588106
	ss+RNA	Unclassified-Noda-like viruses	Unclassified	Mute swan feces associated noda-like virus 4	Diet	4202	68022	2300.3	NA	0.0436893	NA	MW588107
	ss+RNA	Unclassified-Noda-like viruses	Unclassified	Mute swan feces associated noda-like virus 5	Diet	4099	22044	603.5	NA	0.0339806	NA	MW588108
	ss+RNA	Unclassified-Noda-like viruses	Unclassified	Mute swan feces associated noda-like virus 6	Diet	4110	8296	215.1	NA	0.0242718	NA	MW588109
	ss+RNA	Unclassified-Noda-like viruses	Unclassified	Mute swan feces associated noda-like virus 7	Diet	2785	2776	114.7	NA	0.0194175	NA	MW588110
	ss+RNA	Unclassified-Noda-like viruses	Unclassified	Mute swan feces associated noda-like virus 8	Diet	3677	2617	97.3	NA	0.0679612	NA	MW588111
	ss+RNA	Unclassified-Noda-like viruses	Unclassified	Mute swan feces associated noda-like virus 9	Diet	2826	2409	95.5	NA	0.0145631	NA	MW588112
	ss+RNA	Unclassified-Picornavirales	Unclassified	Mute swan feces associated picorna-like virus 1	Diet	8807	2848701	47751.7	Yes	0.199029	Yes	MW588134
	ss+RNA	Unclassified-Picornavirales	Unclassified	Mute swan feces associated picorna-like virus 2	Diet	9168	2425869	35062.6	Yes	0.237864	Yes	MW588135
	ss+RNA	Unclassified-Picornavirales	Unclassified	Mute swan feces associated picorna-like virus 3	Diet	8752	259982	4262.8	Yes	0.0631068	Yes	MW588136
	ss+RNA	Unclassified-Picornavirales	Unclassified	Mute swan feces associated picorna-like virus 4	Diet	9404	91474	1069.9	Yes	0.106796	Yes	MW588137
	ss+RNA	Unclassified-Picornavirales	Unclassified	Mute swan feces associated picorna-like virus 5	Diet	11291	83331	802	Yes	0.0728155	Yes	MW588138
	ss+RNA	Unclassified-Picornavirales	Unclassified	Mute swan feces associated picorna-like virus 6	Diet	8288	29027	371.2	Yes	0.092233	Yes	MW588139
	ss+RNA	Unclassified-Picornavirales	Unclassified	Mute swan feces associated picorna-like virus 7	Diet	8598	27691	402.6	Yes	0.126214	Yes	MW588140
	ss+RNA	Unclassified-Picornavirales	Unclassified	Mute swan feces associated picorna-like virus 8	Diet	8614	15283	232.4	Yes	0.0194175	Yes	MW588141
	ss+RNA	Unclassified-Picornavirales	Unclassified	Mute swan feces associated picorna-like virus 9	Diet	8791	11933	145.6	Yes	0.0291262	Yes	MW588142
	ss+RNA	Unclassified-Picornavirales	Unclassified	Mute swan feces associated picorna-like virus 10	Diet	9368	8662	108.7	Yes	0.0145631	Yes	MW588143
	ss+RNA	Unclassified-Picornavirales	Unclassified	Mute swan feces associated picorna-like virus 11	Diet	8512	5838	95.2	Yes	0.0485437	Yes	MW588144
	ss+RNA	Unclassified-Picornavirales	Unclassified	Mute swan feces associated picorna-like virus 12	Diet	10535	5910719	82815.4	Yes	0.150485	Yes	MW588145
	ss+RNA	Unclassified-Picornavirales	Unclassified	Mute swan feces associated picorna-like virus 13	Diet	9280	1335204	20697.7	Yes	0.281553	Yes	MW588146
	ss+RNA	Unclassified-Picornavirales	Unclassified	Mute swan feces associated picorna-like virus 14	Diet	10131	609619	7965.2	Yes	0.203883	Yes	MW588147
	ss+RNA	Unclassified-Picornavirales	Unclassified	Mute swan feces associated picorna-like virus 15	Diet	9323	232685	2654.2	Yes	0.145631	Yes	MW588148
	ss+RNA	Unclassified-Picornavirales	Unclassified	Mute swan feces associated picorna-like virus 16	Diet	9161	197599	3035.1	Yes	0.116505	Yes	MW588149
	ss+RNA	Unclassified-Picornavirales	Unclassified	Mute swan feces associated picorna-like virus 17	Diet	9728	89270	1290.6	Yes	0.0631068	Yes	MW588150
	ss+RNA	Unclassified-Picornavirales	Unclassified	Mute swan feces associated picorna-like virus 18	Diet	8516	63807	753.9	Yes	0.0825243	Yes	MW588151
	ss+RNA	Unclassified-Picornavirales	Unclassified	Mute swan feces associated picorna-like virus 19	Diet	8556	61613	831.7	Yes	0.121359	Yes	MW588152
	ss+RNA	Unclassified-Picornavirales	Unclassified	Mute swan feces associated picorna-like virus 20	Diet	9009	62040	965.4	Yes	0.0679612	Yes	MW588153 - MW588154
	ss+RNA	Unclassified-Picornavirales	Unclassified	Mute swan feces associated picorna-like virus 21	Diet	9058	45206	539.8	Yes	0.169903	Yes	MW588155
	ss+RNA	Unclassified-Picornavirales	Unclassified	Mute swan feces associated picorna-like virus 22 - NCBI:txid2480178	Diet	8494	39514	502.7	Yes	0.0970874	No	MW588156
	ss+RNA	Unclassified-Picornavirales	Unclassified	Mute swan feces associated picorna-like virus 23	Diet	9449	34845	522.2	Yes	0.0533981	Yes	MW588157
	ss+RNA	Unclassified-Picornavirales	Unclassified	Mute swan feces associated picorna-like virus 24	Diet	8602	32700	470.8	Yes	0.11165	Yes	MW588158
	ss+RNA	Unclassified-Picornavirales	Unclassified	Mute swan feces associated picorna-like virus 25	Diet	8765	61981	904.1	Yes	0.0582524	Yes	MW588159
	ss+RNA	Unclassified-Picornavirales	Unclassified	Mute swan feces associated picorna-like virus 26	Diet	8417	72795	1231.5	Yes	0.146214	Yes	MW588160 - MW588163
	ss+RNA	Unclassified-Picornavirales	Unclassified	Mute swan feces associated picorna-like virus 27	Diet	9247	23619	274.7	Yes	0.0873786	Yes	MW588164
	ss+RNA	Unclassified-Picornavirales	Unclassified	Mute swan feces associated picorna-like virus 28	Diet	9340	18070	228.7	Yes	0.0825243	Yes	MW588165
	ss+RNA	Unclassified-Picornavirales	Unclassified	Mute swan feces associated picorna-like virus 29	Diet	8554	14131	184.8	Yes	0.0242718	Yes	MW588166
	ss+RNA	Unclassified-Picornavirales	Unclassified	Bivalve RNA virus G5 - NCBI:txid1926968	Diet	9782	28323688	447324	Yes	0.271845	No	MW588039
