# Supplementary material for: Impact of host age on viral and bacterial communities in a waterbird population
Source: ISME J. 2022 Nov 1;17(2):215–26. doi: 10.1038/s41396-022-01334-4 (PMC9860062; doi:10.1038/s41396-022-01334-4)
Supplement: Supplementary file 31 — Supplementary Table 7 [file 41396_2022_1334_MOESM31_ESM.xlsx]

## Sheet: supplementary_table_6
Host range	Baltimore classification	Family	Genus	Species	Reported geographical range	Reported hosts (Family)	Reference
Birds	dsDNA	Adenoviridae	Aviadenovirus	Goose aviadenovirus A	Hungary	Anatidae	Virus-Host database
	ssDNA	Parvoviridae	Dependoparvovirus	Anseriform dependoparvovirus 1	Asia, Europe, Russia, the UK, USA	Anatidae	Virus-Host database
	ssDNA	Parvoviridae	Aveparvovirus	Parvoviridae sp.	China	Anatidae	https://www.ncbi.nlm.nih.gov/nuccore/MT138228.1/
	ssDNA	Circoviridae	Unclassified	Swan circovirus	Germany	Anatidae	Virus-Host database
	dsRNA	Birnaviridae	Avibirnavirus	Infectious bursal disease virus	worldwide	Anatidae, Phasianidae	Virus-Host database
	dsRNA	Reoviridae	Orthoreovirus	Avian orthoreovirus	worldwide	Anatidae, Phasianidae	Virus-Host database
	ss+RNA	Caliciviridae	Unclassified	Goose calicivirus	China	Anatidae	Virus-Host database
	ss+RNA	Picornaviridae	Unclassified	Goose picornavirus 1	Hungary	Anatidae	Virus-Host database
	ss+RNA	Picornaviridae	Megrivirus	Melegrivirus A	China, USA, Brazil	Anatidae	Virus-Host database
	ss+RNA	Coronaviridae	Gammacoronavirus	Canada goose coronavirus	Canada	Anatidae	10.1038/s41598-019-42355-y
	ss-RNA	Bornaviridae	Orthobornavirus	Waterbird 1 orthobornavirus	Canada, USA, Denmark	Anatidae	10.2147/VMRR.S33353
Plants	ss+RNA	Alphaflexiviridae	Potexvirus	White clover mosaic virus	Europe, North America, New Zealand	Fabaceae	DPVweb.net
	ss+RNA	Bromoviridae	Bromovirus	Brome mosaic virus	Europe, North America, Africa, Asia	Poaceae, Amaranthaceae, Solanaceae	DPVweb.net
	ss+RNA	Tymoviridae	Tymovirus	Scrophularia mottle virus	Europe	Scrophulariaceae	DPVweb.net
	ss+RNA	Tymoviridae	Tymovirus	Watercress white vein virus	Europe	Brassicaceae	10.5197/j.2044-0588.2012.025.001
	ss+RNA	Virgaviridae	Tobamovirus	Ribgrass mosaic virus	Europe, North America, Asia	Plantaginaceae, Caryophyllaceae, Brassicaceae, Solanaceae, Cruciferae	DPVweb.net
	ss+RNA	Unclassified	Sobemovirus	Ryegrass mottle virus	Europe, North America	Poaceae	DPVweb.net
	ss+RNA	Unclassified	Sobemovirus	Cocksfoot mottle virus	Europe	Poaceae	DPVweb.net
Unsure	ssDNA	Circoviridae	Unclassified	Avon-Heathcote Estuary associated circular virus 25	New Zealand	NA - discovered in benthic sediment and in bivalves	10.1016/j.meegid.2015.02.010
	ssDNA	Genomoviridae	Unclassified	Faeces associated gemycircularvirus 6	New Zealand	NA - discovered in bird feces	10.1016/j.virusres.2013.08.008
	ss+RNA	Unclassified	Unclassified	Bivalve RNA virus G5	Europe	NA - dscovered in bivalves	Virus-Host database
