# Supplementary material for: Impact of host age on viral and bacterial communities in a waterbird population
Source: ISME J. 2022 Nov 1;17(2):215–26. doi: 10.1038/s41396-022-01334-4 (PMC9860062; doi:10.1038/s41396-022-01334-4)
Supplement: Supplementary file 32 — Supplementary Table 8 [file 41396_2022_1334_MOESM32_ESM.xlsx]

## Sheet: supplementary_table_7
PMID	Title	Authors	Journal/Book	Publication Year	DOI	Virus species	Virus genus	Virus family	Baltimore
32059679	Detection of fowl adenovirus D strains in wild birds in Poland by Loop-Mediated Isothermal Amplification (LAMP)	Niczyporuk JS, Kozdruń W, Czekaj H, Styś-Fijoł N, Piekarska K.	BMC Vet Res	2020	10.1186/s12917-020-2271-4	Fowl adenovirus D	Aviadenovirus	Adenoviridae	ds DNA
3624294	Worldwide Phylogenetic Relationship of Avian Poxviruses	Miklós Gyuranecz, Jeffrey T Foster, Ádám Dán, Hon S Ip, Kristina F Egstad, Patricia G Parker, Jenni M Higashiguchi, Michael A Skinner, Ursula Höfle, Zsuzsa Kreizinger, Gerry M Dorrestein, Szabolcs Solt, Endre Sós, Young Jun Kim, Marcela Uhart, Ariel Pereda, Gisela González-Hein, Hector Hidalgo, Juan-Manuel Blanco, Károly Erdélyi	J Virol	2013	10.1128/JVI.03183-12	Avian poxvirus	Avipoxvirus	Avipoxviridae	ds DNA
6256334	Avian pox in a whistling swan.	R D Montgomery, K A Chowdhury, J G Reese	Journal of the American Veterinary Medical Association	1980		Avian poxvirus	Avipoxvirus	Avipoxviridae	ds DNA
4309252	Natural occurrence and experimental study of pox and Haemo- proteus infections in a mute swan (Cygnus olor)	L Leibovitz	Wildlife Disease	1969	10.7589/0090-3558-5.3.130	Avian poxvirus	Avipoxvirus	Avipoxviridae	ds DNA
24327092	First survey of the occurrence of duck enteritis virus (DEV) in free-ranging Polish water birds	Woźniakowski G, Samorek-Salamonowicz E.	Arch Virol	2014	10.1007/s00705-013-1936-8	Anatid alphaherpesvirus 1	Mardivirus	Herpesviridae	ds DNA
185185	An epornitic of duck viral enteritis in a zoological park	Montali RJ, Bush M, Greenwell GA.	J Am Vet Med Assoc	1976		Anatid alphaherpesvirus 1	Mardivirus	Herpesviridae	ds DNA
28320263	Duck virus enteritis (duck plague) - a comprehensive update	Dhama K, Kumar N, Saminathan M, Tiwari R, Karthik K, Kumar MA, Palanivelu M, Shabbir MZ, Malik YS, Singh RK.	Vet Q	2017	10.1080/01652176.2017.1298885	Anatid alphaherpesvirus 1	Mardivirus	Herpesviridae	ds DNA
18766514	Duck virus enteritis (anatid herpesvirus infection) in mute swans (Cygnus olor)	Keymer IF, Gough RE.	Avian Pathol	1986	10.1080/03079458608436275	Anatid alphaherpesvirus 1	Mardivirus	Herpesviridae	ds DNA
18082907	Detection of a novel circovirus in mute swans (Cygnus olor) by using nested broad-spectrum PCR	Halami MY, Nieper H, Müller H, Johne R.	Virus Res	2008	10.1016/j.virusres.2007.11.001	Cygnus olor circovirus	Circovirus	Circoviridae	ss DNA
24957727	Isolation of a goose parvovirus from swan and its molecular characteristics	Shao H, Lv Y, Ye J, Qian K, Jin W, Qin A.	Acta Virol	2014	10.4149/av_2014_02_194	Anseriform dependoparvovirus 1	Dependoparvovirus	Parvoviridae	ss DNA
27537693	Phylogenetic Analysis Supports Horizontal Transmission as a Driving Force of the Spread of Avian Bornaviruses	Rubbenstroth D, Schmidt V, Rinder M, Legler M, Twietmeyer S, Schwemmer P, Corman VM.	PLoS One	2016	10.1371/journal.pone.0160936	Waterbird 1 orthobornavirus	Orthobornavirus	Bornaviridae	ss- RNA
24779463	Avian bornavirus in free-ranging waterfowl: prevalence of antibodies and cloacal shedding of viral RNA	Delnatte P, Nagy É, Ojkic D, Leishman D, Crawshaw G, Elias K, Smith DA.	J Wildl Dis	2014	10.7589/2013-08-218	Waterbird 1 orthobornavirus	Orthobornavirus	Bornaviridae	ss- RNA
23581438	Pathology and diagnosis of avian bornavirus infection in wild Canada geese (Branta canadensis), trumpeter swans (Cygnus buccinator) and mute swans (Cygnus olor) in Canada: a retrospective study	Delnatte P, Ojkic D, Delay J, Campbell D, Crawshaw G, Smith DA.	Avian Pathol	2013	10.1080/03079457.2013.769669	Waterbird 1 orthobornavirus	Orthobornavirus	Bornaviridae	ss- RNA
24758125	Avian paramyxovirus serotype 1 (Newcastle disease virus), avian influenza virus, and Salmonella spp. in mute swans (Cygnus olor) in the Great Lakes region and Atlantic Coast of the United States	Pedersen K, Marks DR, Arsnoe DM, Afonso CL, Bevins SN, Miller PJ, Randall AR, DeLiberto TJ.	Avian Dis	2014	10.1637/10638-081413-Reg.1	Avian influenza viruses	Influenzavirus A	Orthomyxoviridae	ss- RNA
8767883	Newcastle disease viruses in birds in the Atlantic flyway: isolations, haemagglutination-inhibition and elution-inhibition antibody profiles	Graves IL.	Vet Res	1996		Avian avulavirus 1	Avulavirus	Paramyxoviridae	ss- RNA
18568660	Evaluation of Newcastle disease virus immunoassays for waterfowl using a monoclonal antibody specific for the duck immunoglobulin light chain	Kothlow S, Haüslaigner R, Kaspers B, Grund C.	Avian Pathol	2008	10.1080/03079450802050671	Avian avulavirus 1	Avulavirus	Paramyxoviridae	ss- RNA
24758125	Avian paramyxovirus serotype 1 (Newcastle disease virus), avian influenza virus, and Salmonella spp. in mute swans (Cygnus olor) in the Great Lakes region and Atlantic Coast of the United States	Pedersen K, Marks DR, Arsnoe DM, Afonso CL, Bevins SN, Miller PJ, Randall AR, DeLiberto TJ.	Avian Dis	2014	10.1637/10638-081413-Reg.1	Avian avulavirus 1	Avulavirus	Paramyxoviridae	ss- RNA
29286260	Molecular Characterization of Avian Paramyxovirus Types 4 and 8 Isolated from Wild Migratory Waterfowl in Mongolia	Tseren-Ochir EO, Yuk SS, Khishgee B, Kwon JH, Noh JY, Hong WT, Jeong JH, Gwon GB, Jeong S, Kim YJ, Kim JB, Lee JH, Kim KJ, Damdinjav B, Song CS.	J Wildl Dis	2018	10.7589/2017-03-067	Avian avulavirus 4	Avulavirus	Paramyxoviridae	ss- RNA
28603697	Dispersal and Transmission of Avian Paramyxovirus Serotype 4 among Wild Birds and Domestic Poultry	Yin R, Zhang P, Liu X, Chen Y, Tao Z, Ai L, Li J, Yang Y, Li M, Xue C, Qian J, Wang X, Chen J, Li Y, Xiong Y, Zhang J, Stoeger T, Bi Y, Chen J, Ding Z.	Front Cell Infect Microbiol	2017	10.3389/fcimb.2017.00212	Avian avulavirus 4	Avulavirus	Paramyxoviridae	ss- RNA
29058150	Next-generation sequencing of five new avian paramyxoviruses 8 isolates from Kazakhstan indicates a low genetic evolution rate over four decades	Fereidouni S, Jenckel M, Seidalina A, Karamendin K, Beer M, Starick E, Asanova S, Kasymbekov E, Sayatov M, Kydyrmanov A.	Arch Virol	2018	10.1007/s00705-017-3593-9	Avian avulavirus 8	Avulavirus	Paramyxoviridae	ss- RNA
29286260	Molecular Characterization of Avian Paramyxovirus Types 4 and 8 Isolated from Wild Migratory Waterfowl in Mongolia	Tseren-Ochir EO, Yuk SS, Khishgee B, Kwon JH, Noh JY, Hong WT, Jeong JH, Gwon GB, Jeong S, Kim YJ, Kim JB, Lee JH, Kim KJ, Damdinjav B, Song CS.	J Wildl Dis	2018	10.7589/2017-03-067	Avian avulavirus 8	Avulavirus	Paramyxoviridae	ss- RNA
2763760	[Comparative studies of paramyxovirus isolates from wild birds]	Telbis C, Neumann U, Heffels-Redmann U, Glünder G, Friederichs M, Lister SA, Alexander DJ, Siegmann O.	Zentralbl Veterinarmed B	1989		paramyxoviruses	Avulavirus	Paramyxoviridae	ss- RNA
25266351	Short report: Antibody prevalence of select arboviruses in mute swans (Cygnus olor) in the Great Lakes region and Atlantic coast of the United States	Pedersen K, Marks DR, Arsnoe DM, Bevins SN, Wang E, Weaver SC, Mickley RM, DeLiberto TJ.	Am J Trop Med Hyg	2014	10.4269/ajtmh.14-0280	Turlock orthobunyavirus	Orthobunyavirus	Peribunyaviridae	ss- RNA
1010494	Serologic examination of birds from the area of southern Moravia for the presence of antibodies against arboviruses of the groups Alfa, Flavo, Uukuniemi, Turlock and Bunyamwera supergroup. II. Wild living birds	Kolman JM, Folk C, Hudec K, Reddy GN.	Folia Parasitol (Praha)	1976		Turlock orthobunyavirus	Orthobunyavirus	Peribunyaviridae	ss- RNA
2744231	Genetically Diverse Coronaviruses in Wild Bird Populations of Northern England	Laura A Hughes, Carol Savage, Clive Naylor, Malcolm Bennett, Julian Chantrey, Richard Jones	Emerging Infectious Diseases	2009	10.3201/eid1507.090067	Infectious bronchitis virus	Gammacoronavirus	Coronaviridae	ss+ RNA
25266351	Short report: Antibody prevalence of select arboviruses in mute swans (Cygnus olor) in the Great Lakes region and Atlantic coast of the United States	Pedersen K, Marks DR, Arsnoe DM, Bevins SN, Wang E, Weaver SC, Mickley RM, DeLiberto TJ.	Am J Trop Med Hyg	2014	10.4269/ajtmh.14-0280	St Louis encephalitis virus	Flavivirus	Flaviviridae	ss+ RNA
17679526	Concurrent West Nile virus and mycobacterium avium infection in a black-necked swan (Cygnus melanocoryphus)	Brenner D, Larsen RS, Wack RF, Agnew D, Imai D.	J Zoo Wildl Med	2007	10.1638/1042-7260(2007)038[0357:CWNVAM]2.0.CO;2	West Nile virus	Flavivirus	Flaviviridae	ss+ RNA
18433332	Serologic survey of potential vertebrate hosts for West Nile virus in Poland	Hubálek Z, Wegner E, Halouzka J, Tryjanowski P, Jerzak L, Sikutová S, Rudolf I, Kruszewicz AG, Jaworski Z, Wlodarczyk R.	Viral Immunol	2008	10.1089/vim.2007.0111	West Nile virus	Flavivirus	Flaviviridae	ss+ RNA
24176657	Monitoring West Nile virus (WNV) infection in wild birds in Serbia during 2012: first isolation and characterisation of WNV strains from Serbia	Petrović T, Blazquez AB, Lupulović D, Lazić G, Escribano-Romero E, Fabijan D, Kapetanov M, Lazić S, Saiz J.	Euro Surveill	2013	10.2807/1560-7917.es2013.18.44.20622	West Nile virus	Flavivirus	Flaviviridae	ss+ RNA
23247914	Surveillance and molecular characterization of Newcastle disease virus in seafowl from coastal areas of China in 2011	Yuan X, Wang Y, Li J, Yu K, Yang J, Xu H, Zhang Y, Ai H, Wang J.	Virus Genes	2013	10.1007/s11262-012-0863-1	West Nile virus	Flavivirus	Flaviviridae	ss+ RNA
25266351	Short report: Antibody prevalence of select arboviruses in mute swans (Cygnus olor) in the Great Lakes region and Atlantic coast of the United States	Pedersen K, Marks DR, Arsnoe DM, Bevins SN, Wang E, Weaver SC, Mickley RM, DeLiberto TJ.	Am J Trop Med Hyg	2014	10.4269/ajtmh.14-0280	West Nile virus	Flavivirus	Flaviviridae	ss+ RNA
25266351	Short report: Antibody prevalence of select arboviruses in mute swans (Cygnus olor) in the Great Lakes region and Atlantic coast of the United States	Pedersen K, Marks DR, Arsnoe DM, Bevins SN, Wang E, Weaver SC, Mickley RM, DeLiberto TJ.	Am J Trop Med Hyg	2014	10.4269/ajtmh.14-0280	Eastern equine encephalitis virus	Alphavirus	Togaviridae	ss+ RNA
