# Supplementary material for: Impact of host age on viral and bacterial communities in a waterbird population
Source: ISME J. 2022 Nov 1;17(2):215–26. doi: 10.1038/s41396-022-01334-4 (PMC9860062; doi:10.1038/s41396-022-01334-4)
Supplement: Supplementary file 33 — Supplementary Table 9 [file 41396_2022_1334_MOESM33_ESM.xlsx]

## Sheet: Sheet1
	Variable	Prokaryotic communities, family level					Prokaryotic communities, genus level
		PERMANOVAs			PERDISPs		PERMANOVAs			PERDISPs
		p value	F	R2	p value	F	p value	F	R2	p value	F
	Age (year old), 4 groups (0, 1, 2, >2)	0.27	1.66	0.02	0.51	0.78	0.14	1.77	0.03	0.32	1.23
	Age, 0 vs >0	0.048*	3.08	0.01	0.82	0.06	0.042*	3.12	0.02	0.59	0.29
	Age, ≤1 vs >1	1	1.46	0.07	0.43	0.66	0.39	1.93	0.01	0.21	1.57
	Age, ≤2 vs >2	1	0.83	0.13	0.52	0.41	1	1.34	0.01	0.28	1.13
	Sex	1	0.72	0.004	0.3	1.17	1	0.67	0.003	0.32	0.85
	Seasonality	0.0006***	4.65	0.06	0.4	1.05	0.0006***	4.43	0.06	0.82	0.49
