# Supplementary material for: Impact of host age on viral and bacterial communities in a waterbird population
Source: ISME J. 2022 Nov 1;17(2):215–26. doi: 10.1038/s41396-022-01334-4 (PMC9860062; doi:10.1038/s41396-022-01334-4)
Supplement: Supplementary file 34 — Supplementary Table 10 [file 41396_2022_1334_MOESM34_ESM.xlsx]

## Sheet: prokaryotes
																				DIFFERENTIAL ABUNDANCE ANALYSIS																				DIFFERENTIAL PRESENCE ANALYSIS
												Age (year old) - Log2 number of reads								Kruskal-Wallis tests p-values, BY adjustment								Wilcoxon test p-values, BY adjustment | <1 yo versus ≥1 yo				Wilcoxon test p-values, BY adjustment | <2 yo versus ≥2 yo				Wilcoxon test p-values, BY adjustment | <3 yo versus ≥3 yo				Fisher tests, four groups, BY adjustment
Domain	Phylum	Class	Order	Family		prevalence, lower, IC 95%	observed prevalence	prevalence, upper, IC 95%	Reported habitat range		Reported pathogenicity in birds and/or mammals (incl. humans)	0 n=31	1 n=31	2 n=21	>2 n=122	>0 n=174	≤1 n=62	>1 n=143	≤2 n=83	number of significative tests results	no normalisation	CPM	CSS	MIN-MAX	Q75	RLE	TMM	Difference estimate	Lower Interval	Upper interval	p-value	Difference estimate	Lower Interval	Upper interval	p-value	Difference estimate	Lower Interval	Upper interval	p-value	prevalence 0 year old birds	prevalence 1 year old birds	prevalence 2 year old birds	prevalence >2 year old birds	p-value 0/1 yo birds	minimum CI 0/1 yo birds	odds ratio 0/1 yo birds	maximum CI 0/1 yo birds	p-value 0/2 yo birds	minimum CI 0/2 yo birds
Bacteria	Proteobacteria	Epsilonproteobacteria	Campylobacterales	Helicobacteraceae		-	1	-	Microbiome	animals (oral/gastric/intestinal cavities)	Yes	15.4308	13.5389	13.6166	12.5129	12.8289	14.4848	12.675	14.2652	7	6.17e-06	7.03e-06	1.15e-06	6.17e-06	5.47e-06	7.78e-06	8.26e-06	-2.70646	-3.51016	-1.92315	2.72e-05	-1.75183	-2.39205	-1.14789	0.000158981	-1.703	-2.2765	-1.14671	2.84e-05
Bacteria	Proteobacteria	Alphaproteobacteria	Sneathiellales	Sneathiellaceae		0.06	0.1	0.14	Environment	aquatic environments (water, animal mucus)	No	2.50923	0.535855	0.650773	0.206402	0.318728	1.52254	0.271659	1.30197	7	0.00125835	0.000904458	0.00125941	0.00125835	0.00118773	0.00118034	0.0010862	-7.04642e-05	-5.70823e-05	-3.62786e-05	8.95e-05	-8.24396e-05	-4.98788e-05	-5.2258e-07	0.0294896	-	-	-	-	0.354839	0.0967742	0.0952381	0.0327869	1	1.12479	5.00044	31.5129	1	0.923805
Bacteria	Proteobacteria	Alphaproteobacteria	Rhizobiales	Cohaesibacteraceae		0.03	0.07	0.1	Environment	aquatic environments	No	1.49436	0.506157	0.316374	0.0895841	0.191172	1.00026	0.122889	0.827228	7	0.0142737	0.0146254	0.0153615	0.0142737	0.013486	0.01306	0.0184812	-2.11439e-06	-1.11888e-05	-3.1196e-05	0.00177117	-3.43307e-05	-4.34538e-05	-4.36603e-06	0.0294896	-	-	-	-	0.258065	0.0967742	0.047619	0.0163934	1	0.666353	3.18652	20.7892	1	0.788009
Bacteria	Spirochaetes	Spirochaetia	Spirochaetales	Spirochaetaceae		-	1	-	Microbiome - Environment	animals	Yes	11.4128	12.6834	12.4991	12.7043	12.6758	12.0481	12.6741	12.1622	7	0.0142737	0.0166085	0.0276784	0.0142737	0.013486	0.01306	0.0217647	1.21929	0.744915	1.72677	0.00125937	-	-	-	-	-	-	-	-
Bacteria	Proteobacteria	Zetaproteobacteria	Mariprofundales	Mariprofundaceae		0.5	0.57	0.64	Environment	aquatic environments	No	1.06079	4.2547	4.87652	3.91866	4.09413	2.65774	4.05932	3.21912	7	0.0142737	0.0177896	0.042264	0.0142737	0.0223065	0.0213131	0.0217647	4.99996	4.57302e-05	5.5546	0.00125937	-	-	-	-	-	-	-	-	0.193548	0.645161	0.809524	0.598361	1	0.0345859	0.137109	0.473818	0.0239672	0.0105997
Bacteria	Fusobacteria	Fusobacteriia	Fusobacteriales	Fusobacteriaceae		-	1	-	Microbiome - Environment	aquatic environments (sediments), animals (mucus)	Yes	16.6384	20.1094	19.298	19.1982	19.3726	18.3739	19.2128	18.6077	7	0.0146188	0.0272814	0.0452147	0.0146188	0.020183	0.0202664	0.0217647	2.86967	1.6479	4.05598	0.00212982	-	-	-	-	-	-	-	-
Bacteria	Bacteroidetes	Flavobacteriia	Flavobacteriales	Flavobacteriaceae		-	1	-	Microbiome - Environment	terrestrial and aquatic environments, plants, animals	Yes	12.3756	13.1485	12.8867	13.1955	13.1499	12.7621	13.1501	12.7936	5	0.0142737	0.00059956	0.00204673	0.0142737	0.0271854	0.0662684	0.0605335	0.757822	0.460801	1.07499	0.00177117	-	-	-	-	-	-	-	-
Bacteria	Chlorobi	Chlorobia	Chlorobiales	Chlorobiaceae		-	1	-	Environment	aquatic environments	No	9.07759	10.3518	9.80316	9.98578	10.029	9.71471	9.95896	9.73709	4	0.0557036	0.0335264	0.0452147	0.0557036	0.0388543	0.0662684	0.0368429	0.9138	0.485741	1.3773	0.00864978	-	-	-	-	-	-	-	-
Bacteria	Lentisphaerae	Lentisphaeria	Lentisphaerales	Lentisphaeraceae		0.35	0.42	0.48	Environment	aquatic environments	No	-	-	-	-	-	-	-	-	-	-	-	-	-	-	-	-	-	-	-	-	-	-	-	-	-	-	-	-	0.0967742	0.451613	0.428571	0.483607	1	0.0216648	0.134606	0.579384	1	0.0220423
																				DIFFERENTIAL ABUNDANCE ANALYSIS																				DIFFERENTIAL PRESENCE ANALYSIS
												Age (year old) - Log2 number of reads								Kruskal-Wallis tests p-values, BY adjustment								Wilcoxon test p-values, BY adjustment | <1 yo versus ≥1 yo				Wilcoxon test p-values, BY adjustment | <2 yo versus ≥2 yo				Wilcoxon test p-values, BY adjustment | <3 yo versus ≥3 yo				Fisher tests, four groups, BY adjustment
Domain	Phylum	Class	Order	Family	Genus	prevalence, lower, IC 95%	observed prevalence	prevalence, upper, IC 95%	Reported habitat range		Reported pathogenicity in birds and/or mammals (incl. humans)	0 n=31	1 n=31	2 n=21	>2 n=122	>0 n=174	≤1 n=62	>1 n=143	≤2 n=83	number of significative tests results	no normalisation	CPM	CSS	MIN-MAX	Q75	RLE	TMM	Difference estimate	Lower Interval	Upper interval	p-value	Difference estimate	Lower Interval	Upper interval	p-value	Difference estimate	Lower Interval	Upper interval	p-value	prevalence 0 year old birds	prevalence 1 year old birds	prevalence 2 year old birds	prevalence >2 year old birds	p-value 0/1 yo birds	minimum CI 0/1 yo birds	odds ratio 0/1 yo birds	maximum CI 0/1 yo birds	p-value 0/2 yo birds	minimum CI 0/2 yo birds
Bacteria	Proteobacteria	Epsilonproteobacteria	Campylobacterales	Helicobacteraceae	Helicobacter	-	1	-	Microbiome - Environment	animals (oral/gastric/intestinal cavities)	Yes	15.0888	12.6751	12.6747	11.0856	11.5606	13.8819	11.319	13.5765	7	1.58255e-06	1.20914e-06	5.6697e-07	1.58255e-06	6.68632e-06	9.45585e-06	3.28068e-06	-3.72251	-4.74761	-2.71054	1.17e-05	-2.6721	-3.50586	-1.85136	6.47e-05	-2.60532	-3.38685	-1.82611	1.09e-05
Bacteria	Proteobacteria	Epsilonproteobacteria	Campylobacterales	Helicobacteraceae	Wolinella	0.265881	0.33	0.394313	Microbiome	animals (oral/gastric/intestinal cavities)	No	5.32981	2.33364	2.52616	1.25818	1.60282	3.83172	1.44439	3.5014	7	4.51112e-05	2.04596e-05	1.94438e-05	4.51112e-05	3.70714e-05	0.000113599	5.11737e-05	-5.55456	-6.22877	-2.28875	1.17e-05	-0.236971	-5.12926	-1.90466e-05	0.00380794	-1.42559e-05	-2.24096	-4.70035e-05	0.00416661	0.741935	0.354839	0.380952	0.204918	1	1.55978	5.07431	18.0654	1	1.2246
Bacteria	Proteobacteria	Betaproteobacteria	Neisseriales	Chromobacteriaceae	Chitinilyticum	0.127192	0.18	0.232031	Environment	aquatic environments	No	3.85474	1.26153	0.627132	0.63745	0.747392	2.55814	0.635934	2.06957	7	0.000215402	0.000199464	0.000148781	0.000215402	0.000121362	0.000252716	0.000100707	-1.76068	-5.70039	-4.80057e-05	1.17e-05	-8.2711e-05	-5.56647e-05	-3.08128e-05	0.00798654	-	-	-	-	0.548387	0.193548	0.0952381	0.0983607	1	1.44018	4.91785	19.0218	0.896029	2.0789
Bacteria	Spirochaetes	Spirochaetia	Spirochaetales	Spirochaetaceae	Spirochaeta	-	1	-	Microbiome - Environment	animals	Yes	8.53307	10.7607	10.7155	10.5296	10.5932	9.6469	10.5569	9.91727	7	0.000348309	0.000235872	0.000146098	0.000348309	7.15556e-05	0.00142252	0.000100707	1.95315	1.31539	2.61723	1.17e-05	-	-	-	-	-	-	-	-
Bacteria	Proteobacteria	Betaproteobacteria	Burkholderiales	Comamonadaceae	Diaphorobacter	-	1	-	Microbiome - Environment	terrestrial and aquatic environments, animals	Yes	9.06822	11.7748	11.1383	11.5579	11.5459	10.4215	11.4963	10.6029	7	0.000348309	0.000199464	0.000146098	0.000348309	0.00444796	0.00329067	0.000990777	2.3022	1.38196	3.25247	1.17e-05	-	-	-	-	-	-	-	-
Bacteria	Bacteroidetes	Flavobacteriia	Flavobacteriales	Flavobacteriaceae	Flavobacterium	-	1	-	Microbiome - Environment	terrestrial and aquatic environments, plants, animals	Yes	9.32162	10.833	11.1808	11.2996	11.2021	10.0773	11.2822	10.3565	7	0.00210791	0.000443517	0.000148781	0.00210791	0.00681469	0.00538496	0.00192822	1.84207	1.20944	2.47118	0.000150497	1.21091	0.656522	1.75142	0.0298092	-	-	-	-
Bacteria	Proteobacteria	Alphaproteobacteria	Sneathiellales	Sneathiellaceae	Sneathiella	0.0335926	0.07	0.10233	Environment	aquatic environments (water, animal mucus)	No	1.92515	0.508584	0.31285	0.103207	0.200731	1.21687	0.133994	0.988139	7	0.0045666	0.00382286	0.00355409	0.0045666	0.00601434	0.00472077	0.00469566	-2.51784e-05	-4.39856e-05	-5.79428e-05	0.000467544	-2.6394e-06	-5.003e-05	-5.29048e-05	0.0298092	-	-	-	-	0.290323	0.0967742	0.047619	0.0163934	1	0.806359	3.73804	24.0279	1	0.948683
Bacteria	Firmicutes	Clostridia	Clostridiales	Eubacteriaceae	Cetobacterium	-	1	-	Microbiome - Environment	aquatic environments, animals	No	13.5832	17.6796	17.2438	17.0228	17.1665	15.6314	17.0553	16.0394	7	0.0106114	0.0128252	0.0102959	0.0106114	0.0169901	0.0180567	0.0112405	3.7536	2.42057	5.07773	0.000575568	-	-	-	-	-	-	-	-
Bacteria	Bacteroidetes	Chitinophagia	Chitinophagales	Chitinophagaceae	Asinibacterium	0.605687	0.67	0.734119	Microbiome - Environment	food, animals	No	2.04387	7.27749	6.2932	6.4926	6.60837	4.66068	6.46331	5.07373	7	0.0114374	0.0181085	0.0102959	0.0114374	0.0187209	0.0106592	0.0113595	5.58341	2.67983	7.05591	0.000586328	-	-	-	-	-	-	-	-	0.290323	0.83871	0.714286	0.713115	0.0914545	0.0185241	0.0828513	0.307035	1	0.0397188
Bacteria	Proteobacteria	Epsilonproteobacteria	Campylobacterales	Helicobacteraceae	Sulfuricurvum	0.89767	0.93	0.966407	Environment	aquatic environments	No	9.2068	7.62964	7.61187	6.86172	7.08907	8.41822	6.97188	8.2142	7	0.0133091	0.00518743	0.00169404	0.0133091	0.0300115	0.0177209	0.0250549	-1.8894	-2.65462	-1.13317	0.00276318	-	-	-	-	-	-	-	-
Bacteria	Actinobacteria	Actinobacteria	Micrococcales	Microbacteriaceae	Agreia	0.00616272	0.03	0.0520897	Environment	plants	No	0.945745	0	0.238095	0	0.0287356	0.472873	0.034965	0.413471	7	0.0184532	0.0181085	0.016613	0.0184532	0.0211543	0.0209728	0.022132	-3.70747e-05	-3.73758e-05	-5.4829e-06	0.00152795	-	-	-	-	-	-	-	-
Bacteria	Proteobacteria	Alphaproteobacteria	Pelagibacterales	Pelagibacteraceae	Pelagibacter	-	1	-	Environment	aquatic environments	No	11.5857	12.8407	12.5014	12.5753	12.6137	12.2132	12.5645	12.2861	6	0.0114374	0.000199464	0.00169404	0.0114374	0.0132246	0.0923184	0.0112405	0.969488	0.600182	1.34415	0.000704253	-	-	-	-	-	-	-	-
Bacteria	Fusobacteria	Fusobacteriia	Fusobacteriales	Fusobacteriaceae	Psychrilyobacter	0.976901	0.99	1	Microbiome - Environment	aquatic environments	No	9.85293	12.6694	12.0836	11.8485	12.0232	11.2612	11.8831	11.4692	7	0.0184532	0.0192908	0.0113161	0.0184532	0.0277133	0.0330006	0.0247301	2.35646	1.44067	3.22052	0.00180637	-	-	-	-	-	-	-	-
Bacteria	Proteobacteria	Gammaproteobacteria	Legionellales	Coxiellaceae	Coxiella	0.834049	0.88	0.923233	Microbiome	animals (intracellular parasites, arthopod transmission)	Yes	4.27735	7.03592	7.28573	6.73065	6.85203	5.65664	6.81217	6.06882	6	0.0237503	0.0501439	0.016613	0.0237503	0.0211543	0.0310451	0.022132	2.1481	1.1006	3.32824	0.00141617	-	-	-	-	-	-	-	-
Bacteria	Chlorobi	Chlorobia	Chlorobiales	Chlorobiaceae	Chlorobium	0.976901	0.99	1	Environment	aquatic environments	No	7.96919	9.58358	8.87051	9.12927	9.17898	8.77639	9.09127	8.8002	6	0.0209197	0.00707541	0.0179389	0.0209197	0.0675553	0.0209728	0.0384785	1.24487	0.745761	1.77932	0.00255059	-	-	-	-	-	-	-	-
Bacteria	Firmicutes	Clostridia	Halanaerobiales	Halobacteroidaceae	Halanaerobacter	0.431721	0.5	0.568279	Environment	aquatic environments	No	0.592969	4.49803	3.90325	3.97397	4.0588	2.5455	3.96359	2.88903	7	0.0237503	0.0489324	0.0258807	0.0237503	0.0300115	0.0226341	0.0250549	5.24784	2.23508e-05	6.14969	0.00165127	-	-	-	-	-	-	-	-	0.0967742	0.612903	0.571429	0.557377	0.0914545	0.0113704	0.0711804	0.304938	0.706988	0.0125993
Bacteria	Proteobacteria	Zetaproteobacteria	Mariprofundales	Mariprofundaceae	Mariprofundus	0.500316	0.57	0.635606	Environment	aquatic environments	No	1.06615	4.2668	4.89471	3.9275	4.10468	2.66648	4.06953	3.23024	7	0.0252116	0.0393097	0.0258807	0.0252116	0.0339348	0.0226341	0.0301691	5.04434	2.8919e-05	5.58503	0.00180637	-	-	-	-	-	-	-	-	0.193548	0.645161	0.809524	0.598361	0.619495	0.0345859	0.137109	0.473818	0.10267	0.0105997
Bacteria	Bacteroidetes	Bacteroidia	Bacteroidales	Dysgonamonadaceae	Proteiniphilum	0.845343	0.89	0.931356	Environment	aquatic environments	No	5.21063	8.78522	9.37242	9.0706	9.05618	6.99792	9.11492	7.5987	6	0.0237503	0.0518	0.0179389	0.0237503	0.0366841	0.0226341	0.0287354	3.91969	2.44649	5.41987	0.00141617	-	-	-	-	-	-	-	-
Bacteria	Proteobacteria	Betaproteobacteria	Burkholderiales	Comamonadaceae	Alicycliphilus	0.657029	0.72	0.779864	Microbiome - Environment	terrestrial and aquatic environments, animals	Yes	2.80745	6.82116	6.34098	6.00369	6.19004	4.81431	6.05323	5.20057	6	0.0275069	0.0523152	0.0179389	0.0275069	0.0314804	0.0350659	0.0287354	3.57511	1.5291	5.61462	0.00216925	-	-	-	-	-	-	-	-
Bacteria	Proteobacteria	Alphaproteobacteria	Rhizobiales	Cohaesibacteraceae	Cohaesibacter	0.0411202	0.08	0.11422	Microbiome - Environment	terrestrial, and aquatic environments, animals	No	1.55668	0.690278	0.558209	0.0914744	0.254488	1.12348	0.160016	0.980457	7	0.030441	0.0368301	0.0281113	0.030441	0.0366841	0.0310451	0.0351056	-3.33591e-06	-3.15708e-05	-5.68213e-05	0.0107916	-	-	-	-	-	-	-	-	0.258065	0.129032	0.0952381	0.0163934	1	0.535432	2.31593	11.92	1	0.55125
Bacteria	Fusobacteria	Fusobacteriia	Fusobacteriales	Leptotrichiaceae	Streptobacillus	0.845343	0.89	0.931356	Microbiome	animals (oral cavities)	No	4.96644	9.42956	8.61493	8.80757	8.89513	7.198	8.77928	7.5565	6	0.0275603	0.0605361	0.0433002	0.0275603	0.0339348	0.0224529	0.0250549	3.47347	1.62866	5.80731	0.00315508	-	-	-	-	-	-	-	-	0.580645	0.935484	0.952381	0.942623	0.861323	0.00976402	0.0991254	0.514222	1	0.00155852
Bacteria	Fusobacteria	Fusobacteriia	Fusobacteriales	Fusobacteriaceae	Ilyobacter	0.626126	0.69	0.752515	Microbiome - Environment	aquatic environments, animals (mucosae)	No	2.46604	6.48632	6.34693	6.06359	6.1731	4.47618	6.1052	4.9495	6	0.0352708	0.0601259	0.0433002	0.0352708	0.0366841	0.0226341	0.0338166	4.52913	1.36189	6.68651	0.00222916	-	-	-	-	-	-	-	-
Bacteria	Proteobacteria	Epsilonproteobacteria	Nautiliales	Nautiliaceae	Caminibacter	0.412355	0.48	0.54881	Environment	aquatic environments	No	0.554253	4.01634	3.86802	3.41162	3.57444	2.28529	3.47864	2.68574	6	0.0352708	0.0605361	0.0433002	0.0352708	0.0366841	0.0350659	0.0367847	1.84808	3.34416e-05	5.49184	0.00276318	-	-	-	-	-	-	-	-	0.0967742	0.580645	0.619048	0.516393	0.165962	0.0130043	0.0811243	0.346169	0.282389	0.0103009
Bacteria	Bacteroidetes	Flavobacteriia	Flavobacteriales	Flavobacteriaceae	Capnocytophaga	0.81173	0.86	0.906717	Microbiome - Environment	aquatic environments, animals	Yes	4.24185	7.54349	6.8215	7.45014	7.3909	5.89267	7.35782	6.12768	6	0.0394388	0.0791379	0.0433002	0.0394388	0.0366841	0.0267734	0.0367847	2.68612	1.3514	4.62699	0.00305924	-	-	-	-	-	-	-	-
Bacteria	Fusobacteria	Fusobacteriia	Fusobacteriales	Fusobacteriaceae	Fusobacterium	-	1	-	Microbiome - Environment	aquatic environments, animals (gut)	No	16.3942	19.7337	18.765	18.5904	18.8152	18.0639	18.6161	18.2413	4	0.0357066	0.0605361	0.037307	0.0357066	0.0766931	0.0330006	0.0585459	2.51981	1.32142	3.73731	0.0111867	-	-	-	-	-	-	-	-
Bacteria	Proteobacteria	Epsilonproteobacteria	Campylobacterales	Campylobacteraceae	Dehalospirillum	0.303041	0.37	0.434823	Environment	aquatic environments	No	-	-	-	-	-	-	-	-	0	-	-	-	-	-	-	-	-	-	-	-	-	-	-	-	-	-	-	-	0	0.451613	0.47619	0.418033	0.0914545	0	0	0.197477	0.10267	0
Bacteria	Lentisphaerae	Lentisphaeria	Lentisphaerales	Lentisphaeraceae	Lentisphaera	0.265881	0.33	0.394313	Environment	aquatic environments	No	-	-	-	-	-	-	-	-	0	-	-	-	-	-	-	-	-	-	-	-	-	-	-	-	-	-	-	-	0	0.419355	0.333333	0.393443	0.0914545	0	0	0.225728	0.800488	0
Bacteria	Bacteroidetes	Bacteroidia	Marinilabiliales	Marinilabiliaceae	Marinilabilia	0.636393	0.7	0.761665	Environment	aquatic environments	No	-	-	-	-	-	-	-	-	0	-	-	-	-	-	-	-	-	-	-	-	-	-	-	-	-	-	-	-	0.322581	0.741935	0.761905	0.770492	0.799454	0.0472744	0.171187	0.562586	1	0.0339634
Bacteria	Actinobacteria	Actinobacteria	Micrococcales	Microbacteriaceae	Frondihabitans	0.247485	0.31	0.373874	Environment	terrestrial environments, plants	No	-	-	-	-	-	-	-	-	0	-	-	-	-	-	-	-	-	-	-	-	-	-	-	-	-	-	-	-	0	0.419355	0.333333	0.344262	0.0914545	0	0	0.225728	0.800488	0
Bacteria	Proteobacteria	Alphaproteobacteria	Rhizobiales	Methylobacteriaceae	Meganema	0.229218	0.29	0.353306	Environment	terrestrial environments	Yes	-	-	-	-	-	-	-	-	0	-	-	-	-	-	-	-	-	-	-	-	-	-	-	-	-	-	-	-	0	0.354839	0.285714	0.344262	0.438363	0	0	0.300083	1	0
Bacteria	Tenericutes	Mollicutes	Entomoplasmatales	Entomoplasmataceae	Mesoplasma	0.431721	0.5	0.568279	Environment	arthropods and plants	No	-	-	-	-	-	-	-	-	0	-	-	-	-	-	-	-	-	-	-	-	-	-	-	-	-	-	-	-	0.129032	0.580645	0.666667	0.540984	0.480749	0.0226759	0.11145	0.4284	0.282389	0.0141391
Bacteria	Firmicutes	Bacilli	Lactobacillales	Enterococcaceae	Tetragenococcus	0.364394	0.43	0.499684	Microbiome	animals (gut)	No	-	-	-	-	-	-	-	-	0	-	-	-	-	-	-	-	-	-	-	-	-	-	-	-	-	-	-	-	0.0967742	0.483871	0.428571	0.491803	0.799454	0.0190992	0.118582	0.507703	1	0.0220423
[truncated: 36 more columns]

## Sheet: viruses
												DIFFERENTIAL ABUNDANCE ANALYSIS
				Age (year old) - Log2 number of reads								Kruskal-Wallis tests p-values, BH adjustment								Wilcoxon tests p-values, BH adjustment
Baltimore classification	Family	Proportion of positive samples (%)		0 n=31	1 n=31	2 n=21	≥3 n=122	>0 n=174	≤1 n=62	>1 n=143	≤2 n=83	number of significative tests results	no normalisation	CPM	CSS	MIN-MAX	Q75	RLE	TMM	Difference estimate	Lower Interval	Upper interval	<1 yo versus ≥1 yo | p-value	Difference estimate	Lower Interval	Upper interval	<2 yo versus ≥2 yo | p-value	Difference estimate	Lower Interval	Upper interval	<3 yo versus ≥3 yo | p-value
ss+RNA	Astroviridae	0.14		4.99376	2.64863	1.72672	1.93344	2.04799	4.43539	1.88992	4.00201	7	1.67593e-05	0.000129762	1.62292e-06	3.09533e-05	0.000127534	9.46948e-05	8.43258e-05	-0.176131	-0.543987	6.52769e-06	1.24124e-06	-0.176131	-0.543987	6.52769e-06	0.00129146	-0.584993	-1.80728	2.5637e-05	0.0110663
dsDNA	Adenoviridae	0.03		3.62991	1.58496	NA	1	1.29248	3.22092	1	3.22092	7	0.00884568	0.0187361	0.00674283	0.0116269	0.0196421	0.0168928	0.0116295	-0.17602	-2.56467	0	0.0016241	-0.17602	-2.56467	0	0.00886846	-	-	-	-
ss-RNA	Bornaviridae	0.06		NA	NA	1.66096	2.49575	2.40787	NA	2.40787	1.66096	7	0.0415635	0.0387734	0.0220304	0.0294323	0.0311257	0.0314869	0.0304845	-	-	-	-	0.17604	-0.39794	1.09688	0.00478802	0.584959	-1.32193	3.64383	0.0110663
ss+RNA	Picornaviridae	0.84		6.83486	6.66124	4.44577	4.61432	4.98378	6.74805	4.58828	6.17995	6	0.00531762	0.57232	0.00911258	0.0105101	0.0311257	0.0314869	0.0105839	-	-	-	-	-0.452346	-0.770828	-0.138302	0.00129146	-1.50253	-2.56066	-0.459368	0.0130984
												DIFFERENTIAL ABUNDANCE ANALYSIS
				Age (year old) - Log2 number of reads								Kruskal-Wallis tests p-values, BH adjustment								Wilcoxon tests p-values, BH adjustment
Baltimore classification	Family	Species	Proportion of positive samples (%)	0 n=31	1 n=31	2 n=21	≥3 n=122	>0 n=174	≤1 n=62	>1 n=143	≤2 n=83	number of significative tests results	no normalisation	CPM	CSS	MIN-MAX	Q75	RLE	TMM	Difference estimate	Lower Interval	Upper interval	<1 yo versus ≥1 yo | p-value	Difference estimate	Lower Interval	Upper interval	<2 yo versus ≥2 yo | p-value	Difference estimate	Lower Interval	Upper interval	<3 yo versus ≥3 yo | p-value
ssDNA	Circoviridae	Swan circovirus	0.04	7.49185	3.13223	NA	NA	3.13223	3.61663	NA	3.61663	7	3.11424e-07	3.11461e-07	3.16786e-06	3.11424e-07	3.11461e-07	3.11461e-07	2.80546e-07	-	-	-	-	-4.26352	-5.90689	-2.36257	7.63986e-05	-4.26352	-5.90689	-2.36257	0.00473303
ss+RNA	Picornaviridae	Mute swan feces associated avihepatovirus	0.05	4.45017	4.90368	NA	NA	4.90368	4.53263	NA	4.53263	7	2.69449e-07	2.36819e-07	4.19653e-06	2.69449e-07	2.26747e-07	2.26747e-07	2.69587e-07	2.99998	-11.0253	4.80735	1.88348e-08	2.99998	-11.0253	4.80735	1.19991e-05	2.99998	-11.0253	4.80735	0.00187263
ssDNA	Parvoviridae	Mute swan feces associated chapparvovirus 1	0.12	4.3489	1.58496	NA	2.4181	2.35401	4.11857	2.4181	4.11857	7	0.000450508	0.00125439	0.00159675	0.000450508	0.000815975	0.000797027	0.000602025	-0.652057	-2.45941	0.321962	0.000104202	-	-	-	-	-	-	-	-
ssDNA	Parvoviridae	Mute swan feces associated chapparvovirus 3	0.08	4.90039	1.58496	1.50889	1.29248	1.45401	3.79524	1.4302	2.56413	7	0.00125806	0.000917225	0.00188818	0.00125806	0.000913468	0.000872298	0.00104677	-	-	-	-	-	-	-	-	-1.80739	-8.92377	-1.00001	0.016023
dsDNA	Adenoviridae	Goose adenovirus 4	0.03	3.62991	1.58496	NA	1	1.29248	3.22092	1	3.22092	7	0.0204386	0.0256178	0.0338794	0.0204386	0.0228426	0.0228426	0.0232762	-0.720487	-8.51964	0.584963	0.00331844	-0.720487	-8.51964	0.584963	0.0208979	-	-	-	-
ss+RNA	Astroviridae	Mute swan feces associated avastrovius 1	0.19	4.16332	2.64863	1.72672	1.93344	2.04799	3.76472	1.88992	3.41028	7	0.00129519	0.00409714	0.00427698	0.00129519	0.000913468	0.000872298	0.00172652	-0.999924	-2.11546	-1.44544e-05	0.000122409	-0.999924	-2.11546	-1.44544e-05	0.014273	-0.999924	-2.11546	-1.44544e-05	0.0246327
ss+RNA	Picornaviridae	Mute swan feces associated sapelovirus 1	0.31	4.19786	2.84076	2.3248	2.3566	2.426	3.80204	2.35342	3.591	6	0.0204386	0.0893691	0.0463654	0.0204386	0.0184383	0.0192941	0.0247614	-0.58498	-3.27296	6.35059e-05	0.00427907	-	-	-	-	-	-	-	-
ss+RNA	Picornaviridae	Mute swan feces associated sapelovirus 3	0.14	3.04568	5.11654	1.19499	2.61563	3.07356	3.73597	2.28779	3.31247	6	0.0317555	0.0463373	0.0866598	0.0317555	0.0348323	0.0341884	0.046648	2.597e-05	-1.41506	1.58495	0.00838807	2.597e-05	-1.41506	1.58495	0.018893	2.597e-05	-1.41506	1.58495	0.030217
